# Supplementary material for: Identification of genetic variations linked to buparvaquone resistance in Theileria annulata infecting dairy cattle in India
Source: PLoS One. 2025 Jul 18;20(7):e0326243. doi: 10.1371/journal.pone.0326243 (PMC12273908; doi:10.1371/journal.pone.0326243)
Supplement: S1 Appendix — The sequence data generated from the samples have been deposited in GenBank under the Bio-Project ID PRJNA1110975 (see further details in methods section of manuscript). The sample IDs given in this sheet can be used to access sample specific details from the GenBank submission. (XLSX) [file pone.0326243.s004.xlsx]

## Sheet: Samples Metadata
	Sample Type		Row No. in Sheet	No. of samples	18S PCR +ve	Ta genes PCRs	Ta genes Sequencing	To genes PCR	Unidentified
	Reference Isolates		10 & 11	2	2	1	1	1
	Prospective Samples		15 to 361	347	209	126	98	74	9
	Retrospective Samples		365 to 1815	1451	810	509	356	24	277
	Total Samples			1800	1021	636	455	99	286
Data for Reference Isolates
SN	Sample ID	Sample Type	Microscopy	Theileria	Babesia	Anaplasma	Other infections	18S PCR positive	18S amplicon Sequenced	T. annulata cytb, dhodh and pin1 gene PCR positive	T. annulata cytb, dhodh and pin1 gene PCR amplicons sequenced	T. orientalis cytb, dhodh and pin1 gene PCR positive	T. orientalis cytb, dhodh and pin1 gene PCR amplicons sequenced	Origin State of parasite sample	Origin District of parasite sample	Origin Village of parasite sample	geo_loc_name	lat_lon	Breed of cattle	Sex of cattle	Species	Sample Collection Date	Cattle Name	Age (Yrs) of cattle	Disease History	Treatment History	Buparvaquone	Vaccination
1	BTHPCTA	T. annulata Ana2014	N/A					Yes	Yes	Yes	Yes			Andhra Pradesh (NIAB)	Anantapur	Anantpur	INDIA: Andhra Pradesh, Anantapur	14.6856 N 77.5954 E	Laboratory sample	N/A	N/A	2021-08-10
2	BTHPCTO	T. orientalis Kerala isolate	N/A					Yes	Yes			Yes	Yes	Kerala (KAVSU)	Wayanad, Pookode	Pookode	INDIA: Kerala, Wayanad, Pokode	11.5925 N 76.1188 E	Crossbred	Female	Cattle	2024-01-12
Data for Prospective Samples
SN	Sample ID	Sample Type	Microscopy	Theileria	Babesia	Anaplasma	Other infections	18S PCR positive	18S amplicon Sequenced	T. annulata cytb, dhodh and pin1 gene PCR positive	T. annulata cytb, dhodh and pin1 gene PCR amplicons sequenced	T. orientalis cytb, dhodh and pin1 gene PCR positive	T. orientalis cytb, dhodh and pin1 gene PCR amplicons sequenced	Origin State of parasite sample	Origin District of parasite sample	Origin Village of parasite sample	geo_loc_name	lat_lon	Breed of cattle	Sex of cattle	Species	Sample Collection Date	Cattle Name	Age (Yrs) of cattle	Disease History	Treatment History	Buparvaquone	Vaccination
3	BTH001	Prospective	Positive	(+)	(++)	Nil								Maharashtra	Pune	Boribhadak	INDIA: Maharashtra, Pune	18.5204 N 73.8567 E	JRX	Female	Cattle	2021-10-11	Cow	3
4	BTH002	Prospective	Positive	(+++)	Nil	(+++)		Yes				Yes	Yes	Maharashtra	Pune	Urulikanchan	INDIA: Maharashtra, Pune	18.5204 N 73.8567 E	HFX	Female	Cattle	2021-10-11	Cow	4	1-2 months	Oxytetracyclin	Buparvaquone	RAKSHAVAC – T Vaccine
5	BTH003	Prospective	Positive	(+)	Nil	Nil		Yes		Yes	Yes			Maharashtra	Pune	Tilekarwadi	INDIA: Maharashtra, Pune	18.5204 N 73.8567 E	HFX	Female	Cattle	2021-10-11	Cow	3	1-2 months	Oxytetracyclin	Buparvaquone	RAKSHAVAC – T Vaccine
6	BTH004	Prospective	Positive	(+)	Nil	(+)								Maharashtra	Pune	Shindewadi	INDIA: Maharashtra, Pune	18.5204 N 73.8567 E	JRX	Female	Cattle	2021-10-11	Cow	4
7	BTH005	Prospective	Positive	(+)	Nil	Nil								Maharashtra	Pune	Nimgaon Malungi	INDIA: Maharashtra, Pune	18.5204 N 73.8567 E	HFX	Female	Cattle	2021-10-11	Cow	5
8	BTH006	Prospective	Positive	(+)	Nil	Nil		Yes				Yes		Maharashtra	Pune	Urulikanchan	INDIA: Maharashtra, Pune	18.5204 N 73.8567 E	HFX	Female	Cattle	2021-10-11	Cow	4	1-2 months	Oxytetracyclin	Buparvaquone	RAKSHAVAC – T Vaccine
9	BTH007	Prospective	Positive	(+++)	(+++)	Nil								Maharashtra	Pune	Bharatgaon	INDIA: Maharashtra, Pune	18.5204 N 73.8567 E	JRX	Female	Cattle	2021-10-11	Cow	5
10	BTH008	Prospective	Positive	(+++)	Nil	(++)		Yes		Yes	Yes			Maharashtra	Pune	Shindawane	INDIA: Maharashtra, Pune	18.5204 N 73.8567 E	HFX	Female	Cattle	2021-10-11	Cow	3	3-4 months	Oxytetracyclin, Ivermectin, B-complex	Buparvaquone
11	BTH009	Prospective	Positive	(++)	Nil	(+)		Yes		Yes	Yes			Maharashtra	Pune	Mundhava	INDIA: Maharashtra, Pune	18.5204 N 73.8567 E	HFX	Female	Cattle	2021-10-11	Cow-Shingadi	5	5-6 months	Oxytetracyclin, Ivermectin, B-complex	Buparvaquone
12	BTH010	Prospective	Negative	Nil	Nil	Nil		Yes						Maharashtra	Pune	Mundhava/Manjari	INDIA: Maharashtra, Pune	18.5204 N 73.8567 E	HFX	Female	Cattle	2021-10-11	Cow	3	asymptomatic			RAKSHAVAC – T Vaccine
13	BTH011	Prospective	Positive	(+)	Nil	(+)		Yes	Yes			Yes	Yes	Maharashtra	Pune	Darekarwadi	INDIA: Maharashtra, Pune	18.5204 N 73.8567 E	HFX	Female	Cattle	2021-10-11	Cow	2	1-2 months	Other Drugs- Berenil, Ivermectin		RAKSHAVAC – T Vaccine
14	BTH012	Prospective	Positive	(++)	Nil	(+)								Maharashtra	Pune	Shindawane	INDIA: Maharashtra, Pune	18.5204 N 73.8567 E	HFX	Female	Cattle	2021-10-11	Cow-315	3
15	BTH013	Prospective	Positive	(++)	Nil	(++++)		Yes						Maharashtra	Pune	Shindawane	INDIA: Maharashtra, Pune	18.5204 N 73.8567 E	HFX	Female	Cattle	2021-10-11	Cow	3	1-2 months	Other Drugs- Berenil, Ivermectin		RAKSHAVAC – T Vaccine
16	BTH014	Prospective	Positive	(++++)	(+)	(+)		Yes				Yes	Yes	Maharashtra	Pune	Dalimb	INDIA: Maharashtra, Pune	18.5204 N 73.8567 E	JRX	Female	Cattle	2021-10-11	Cow	3	1-2 months	Other Drugs- Berenil, Ivermectin		RAKSHAVAC – T Vaccine
17	BTH015	Prospective	Positive	(++)	(++)	Nil		Yes				Yes		Maharashtra	Pune	Dalimb	INDIA: Maharashtra, Pune	18.5204 N 73.8567 E	HFX	Female	Cattle	2021-10-11	Cow	2	1-2 months	Other Drugs- Berenil, Ivermectin		RAKSHAVAC – T Vaccine
18	BTH016	Prospective	Positive	(+)	Nil	Nil		Yes						Maharashtra	Pune	Urulikanchan	INDIA: Maharashtra, Pune	18.5204 N 73.8567 E	HFX	Female	Cattle	2021-10-11	Cow	2	1-2 months	Other Drugs- Berenil, Ivermectin, B-complex		RAKSHAVAC – T Vaccine
19	BTH017	Prospective	Negative	Nil	Nil	Nil		Yes	Yes			Yes	Yes	Maharashtra	Pune	Devkarwadi	INDIA: Maharashtra, Pune	18.5204 N 73.8567 E	HFX	Female	Cattle	2021-10-11	Cow	2	asymptomatic
20	BTH018	Prospective	Positive	(+)	Nil	Nil		Yes						Maharashtra	Pune	Devkarwadi	INDIA: Maharashtra, Pune	18.5204 N 73.8567 E	HFX	Female	Cattle	2021-10-11	Cow-1676	3	1-2 months	Other Drugs- Berenil, Ivermectin	Buparvaquone	RAKSHAVAC – T Vaccine
21	BTH019	Prospective	Positive	(+)	Nil	Nil								Maharashtra	Pune	Kolwadi	INDIA: Maharashtra, Pune	18.5204 N 73.8567 E	HFX	Female	Cattle	2021-10-11	Cow	3
22	BTH020	Prospective	Positive	(+)	Nil	Nil								Maharashtra	Pune	Singapur	INDIA: Maharashtra, Pune	18.5204 N 73.8567 E	Khillar	Female	Cattle	2021-10-11	Cow-SL-01	3
23	BTH021	Prospective	Negative	Nil	Nil	Nil		Yes	Yes			Yes	Yes	Maharashtra	Pune	Singapur	INDIA: Maharashtra, Pune	18.5204 N 73.8567 E	Gir	Female	Cattle	2021-10-11	Cow-SL-02	2	asymptomatic
24	BTH022	Prospective	Negative	Nil	Nil	Nil		Yes	Yes	Yes	Yes			Maharashtra	Pune	Singapur	INDIA: Maharashtra, Pune	18.5204 N 73.8567 E	HFX	Female	Cattle	2021-10-11	Cow-Mk-01	3	asymptomatic			RAKSHAVAC – T Vaccine
25	BTH023	Prospective	Negative	Nil	Nil	Nil		Yes		Yes	Yes			Maharashtra	Pune	Singapur	INDIA: Maharashtra, Pune	18.5204 N 73.8567 E	HFX	Female	Cattle	2021-10-11	Cow-Mk-02	3	asymptomatic
26	BTH024	Prospective	Positive	(+++)	Nil	Nil								Maharashtra	Pune	Singapur	INDIA: Maharashtra, Pune	18.5204 N 73.8567 E	HFX	Female	Cattle	2021-10-11	Cow-Mk-03	2
27	BTH025	Prospective	Negative	Nil	Nil	Nil								Maharashtra	Pune	Singapur	INDIA: Maharashtra, Pune	18.5204 N 73.8567 E	HFX	Female	Cattle	2021-10-11	Cow-Mk-04	2
28	BTH026	Prospective	Negative	Nil	Nil	Nil								Maharashtra	Pune	Singapur	INDIA: Maharashtra, Pune	18.5204 N 73.8567 E	HFX	Female	Cattle	2021-10-11	Cow-SU-01	2.5
29	BTH027	Prospective	Negative	Nil	Nil	Nil								Maharashtra	Pune	Singapur	INDIA: Maharashtra, Pune	18.5204 N 73.8567 E	HFX	Female	Cattle	2021-10-11	Cow-SU-02	2
30	BTH028	Prospective	Positive	(+)	Nil	Nil								Maharashtra	Pune	Singapur	INDIA: Maharashtra, Pune	18.5204 N 73.8567 E	HFX	Female	Cattle	2021-10-11	Cow-SU-03	1.5
31	BTH029	Prospective	Negative	Nil	Nil	Nil								Maharashtra	Pune	Singapur	INDIA: Maharashtra, Pune	18.5204 N 73.8567 E	HFX	Female	Cattle	2021-10-11	Cow-GU-01	3
32	BTH030	Prospective	Positive	(+++)	Nil	(+)								Maharashtra	Pune	Singapur	INDIA: Maharashtra, Pune	18.5204 N 73.8567 E	HFX	Female	Cattle	2021-10-11	Cow-GU-02	2
33	BTH031	Prospective	Negative	Nil	Nil	Nil								Maharashtra	Pune	Pargaon	INDIA: Maharashtra, Pune	18.5204 N 73.8567 E	JRX	Female	Cattle	2021-10-11	Cow-NK-01	4.5
34	BTH032	Prospective	Positive	(+++)	Nil	Nil								Maharashtra	Pune	Pargaon	INDIA: Maharashtra, Pune	18.5204 N 73.8567 E	HFX	Female	Cattle	2021-10-11	Cow-NK-02	5
35	BTH033	Prospective	Positive	(++++)	Nil	(++)								Maharashtra	Pune	Singapur	INDIA: Maharashtra, Pune	18.5204 N 73.8567 E	HFX	Female	Cattle	2021-10-11	Cow-DU-01	4
36	BTH034	Prospective	Positive	(+)	Nil	Nil								Maharashtra	Pune	Singapur	INDIA: Maharashtra, Pune	18.5204 N 73.8567 E	JRX	Female	Cattle	2021-10-11	Cow-DU-02	6
37	BTH035	Prospective	Negative	Nil	Nil	Nil		Yes	Yes	Yes	Yes			Maharashtra	Pune	Singapur	INDIA: Maharashtra, Pune	18.5204 N 73.8567 E	JRX	Female	Cattle	2021-10-11	Cow-DU-03	1	asymptomatic
38	BTH036	Prospective	Positive	(++)	Nil	Nil		Yes	Yes	Yes	Yes			Maharashtra	Pune	Singapur	INDIA: Maharashtra, Pune	18.5204 N 73.8567 E	HFX	Female	Cattle	2021-10-11	Cow-BU-01	6	1-2 months	Other Drugs- Berenil, Ivermectin, B-complex		RAKSHAVAC – T Vaccine
39	BTH037	Prospective	Negative	Nil	Nil	Nil								Maharashtra	Pune	Singapur	INDIA: Maharashtra, Pune	18.5204 N 73.8567 E	HFX	Female	Cattle	2021-10-11	Cow-BU-02	5
40	BTH038	Prospective	Negative	Nil	Nil	Nil		Yes		Yes	Yes			Maharashtra	Pune	Shelarwadi	INDIA: Maharashtra, Pune	18.5204 N 73.8567 E	HFX	Female	Cattle	2021-10-11	Cow-ST-01	3	asymptomatic
41	BTH039	Prospective	Positive	(+)	Nil	Nil								Maharashtra	Pune	Shelarwadi	INDIA: Maharashtra, Pune	18.5204 N 73.8567 E	HFX	Female	Cattle	2021-10-11	Cow-ST-02	2
42	BTH040	Prospective	Negative	Nil	Nil	Nil		Yes	Yes					Maharashtra	Pune	Dahitane	INDIA: Maharashtra, Pune	18.5204 N 73.8567 E	Gir	Female	Cattle	2021-10-11	Cow-ND-2836	2	asymptomatic
43	BTH041	Prospective	Positive	(+++)	Nil	(+++)	Trypanosoma (++)							Maharashtra	Pune	Dahitane	INDIA: Maharashtra, Pune	18.5204 N 73.8567 E	Gir	Female	Cattle	2021-10-11	Cow-ND-6497	4
44	BTH042	Prospective	Positive	(++++)	Nil	(+++)								Maharashtra	Pune	Koregaonmul	INDIA: Maharashtra, Pune	18.5204 N 73.8567 E	HFX	Female	Cattle	2021-10-11	Cow-S-01	2
45	BTH043	Prospective	Negative	Nil	Nil	Nil		Yes	Yes			Yes	Yes	Maharashtra	Pune	Koregaonmul	INDIA: Maharashtra, Pune	18.5204 N 73.8567 E	HFX	Female	Cattle	2021-10-11	Cow-Mama	2	asymptomatic
46	BTH044	Prospective	Positive	(++++)	Nil	(++++)								Maharashtra	Pune	Tambewasti	INDIA: Maharashtra, Pune	18.5204 N 73.8567 E	HFX	Female	Cattle	2021-10-11	Cow-700	4
47	BTH045	Prospective	Positive	(++++)	Nil	(++++)		Yes		Yes	Yes			Maharashtra	Pune	Tambewasti	INDIA: Maharashtra, Pune	18.5204 N 73.8567 E	HFX	Female	Cattle	2021-10-11	Cow-471	4	asymptomatic			RAKSHAVAC – T Vaccine
48	BTH046	Prospective	Positive	(++++)	Nil	(++++)		Yes		Yes				Maharashtra	Pune	Tambewasti	INDIA: Maharashtra, Pune	18.5204 N 73.8567 E	HFX	Female	Cattle	2021-10-11	Cow-686	4	asymptomatic			RAKSHAVAC – T Vaccine
49	BTH047	Prospective	Positive	(+)	Nil	(+)								Maharashtra	Pune	Tambewasti	INDIA: Maharashtra, Pune	18.5204 N 73.8567 E	HFX	Female	Cattle	2021-10-11	Cow-595	4
50	BTH048	Prospective	Positive	(++++)	Nil	(+)								Maharashtra	Pune	Tambewasti	INDIA: Maharashtra, Pune	18.5204 N 73.8567 E	HFX	Female	Cattle	2021-10-11	Cow-505	2
51	BTH049	Prospective	Positive	Nil	Nil	Nil	Filaria (+)							Maharashtra	Pune	Tambewasti	INDIA: Maharashtra, Pune	18.5204 N 73.8567 E	HFX	Female	Cattle	2021-10-11	Cow-653	2
52	BTH050	Prospective	Negative	Nil	Nil	Nil								Maharashtra	Pune	Tambewasti	INDIA: Maharashtra, Pune	18.5204 N 73.8567 E	HFX	Female	Cattle	2021-10-11	Cow-436	2
53	BTH051	Prospective	Positive	(++++)	Nil	(+++)								Maharashtra	Pune	Urulikanchan	INDIA: Maharashtra, Pune	18.5204 N 73.8567 E	HFX	Female	Cattle	2021-10-11	Cow-1	4
54	BTH052	Prospective	Negative	Nil	Nil	Nil		Yes		Yes				Maharashtra	Pune	Urulikanchan	INDIA: Maharashtra, Pune	18.5204 N 73.8567 E	HFX	Female	Cattle	2021-10-11	Cow-2	3	asymptomatic
55	BTH053	Prospective	Negative	Nil	Nil	Nil								Maharashtra	Pune	Urulikanchan	INDIA: Maharashtra, Pune	18.5204 N 73.8567 E	HFX	Female	Cattle	2021-10-11	1	4
56	BTH054	Prospective	Negative	Nil	Nil	Nil		Yes						Maharashtra	Pune	Urulikanchan	INDIA: Maharashtra, Pune	18.5204 N 73.8567 E	HFX	Female	Cattle	2021-10-11	2	5	asymptomatic
57	BTH055	Prospective	Positive	(++++)	Nil	(+++)		Yes	Yes			Yes	Yes	Maharashtra	Pune	Urulikanchan	INDIA: Maharashtra, Pune	18.5204 N 73.8567 E	HFX	Female	Cattle	2021-10-11	3	4	asymptomatic			RAKSHAVAC – T Vaccine
58	BTH056	Prospective	Positive	Nil	Nil	Nil	Filaria (+)							Maharashtra	Pune	Urulikanchan	INDIA: Maharashtra, Pune	18.5204 N 73.8567 E	HFX	Female	Cattle	2021-10-11	4	5
59	BTH057	Prospective	Positive	(+++)	Nil	(+)								Maharashtra	Pune	Urulikanchan	INDIA: Maharashtra, Pune	18.5204 N 73.8567 E	HFX	Female	Cattle	2021-10-11	5	4
60	BTH058	Prospective	Negative	Nil	Nil	Nil								Maharashtra	Pune	Urulikanchan	INDIA: Maharashtra, Pune	18.5204 N 73.8567 E	HFX	Female	Cattle	2021-10-11	6	5
61	BTH059	Prospective	Negative	Nil	Nil	Nil		Yes	Yes					Maharashtra	Pune	Varvand	INDIA: Maharashtra, Pune	18.5204 N 73.8567 E	HFX	Female	Cattle	2021-10-11	323	6	asymptomatic
62	BTH060	Prospective	Negative	Nil	Nil	Nil								Maharashtra	Pune	Varvand	INDIA: Maharashtra, Pune	18.5204 N 73.8567 E	HFX	Female	Cattle	2021-10-11	445	7
63	BTH061	Prospective	Negative	Nil	Nil	Nil		Yes	Yes			Yes		Maharashtra	Pune	Varvand	INDIA: Maharashtra, Pune	18.5204 N 73.8567 E	HFX	Female	Cattle	2021-10-11	855	6	asymptomatic
64	BTH062	Prospective	Negative	Nil	Nil	Nil								Maharashtra	Pune	Varvand	INDIA: Maharashtra, Pune	18.5204 N 73.8567 E	HFX	Female	Cattle	2021-10-11	992	5
65	BTH063	Prospective	Negative	Nil	Nil	Nil								Maharashtra	Pune	Varvand	INDIA: Maharashtra, Pune	18.5204 N 73.8567 E	HFX	Female	Cattle	2021-10-11	968	6
66	BTH064	Prospective	Negative	Nil	Nil	Nil								Maharashtra	Pune	Varvand	INDIA: Maharashtra, Pune	18.5204 N 73.8567 E	HFX	Female	Cattle	2021-10-11	228	5
67	BTH065	Prospective	Negative	Nil	Nil	Nil								Maharashtra	Pune	Varvand	INDIA: Maharashtra, Pune	18.5204 N 73.8567 E	HFX	Female	Cattle	2021-10-11	707	4
68	BTH066	Prospective	Negative	Nil	Nil	Nil								Maharashtra	Pune	Varvand	INDIA: Maharashtra, Pune	18.5204 N 73.8567 E	HFX	Female	Cattle	2021-10-11	525	6
69	BTH067	Prospective	Negative	Nil	Nil	Nil								Maharashtra	Pune	Varvand	INDIA: Maharashtra, Pune	18.5204 N 73.8567 E	HFX	Female	Cattle	2021-10-11	503	5
70	BTH068	Prospective	Positive	(+)	Nil	Nil		Yes	Yes					Maharashtra	Pune	Varvand	INDIA: Maharashtra, Pune	18.5204 N 73.8567 E	HFX	Female	Cattle	2021-10-11	310	6	1-2 months	Other Drugs- Berenil, Ivermectin, B-complex	Buparvaquone
71	BTH069	Prospective	Negative	Nil	Nil	Nil		Yes				Yes		Maharashtra	Pune	Varvand	INDIA: Maharashtra, Pune	18.5204 N 73.8567 E	HFX	Female	Cattle	2021-10-11	70	4	asymptomatic
72	BTH070	Prospective	Negative	Nil	Nil	Nil								Maharashtra	Pune	Varvand	INDIA: Maharashtra, Pune	18.5204 N 73.8567 E	HFX	Female	Cattle	2021-10-11	398	6
73	BTH071	Prospective	Negative	Nil	Nil	Nil								Maharashtra	Pune	Varvand	INDIA: Maharashtra, Pune	18.5204 N 73.8567 E	HFX	Female	Cattle	2021-10-11	24	5
74	BTH072	Prospective	Positive	(++)	Nil	Nil	Filaria (++)	Yes	Yes			Yes		Maharashtra	Pune	Varvand	INDIA: Maharashtra, Pune	18.5204 N 73.8567 E	HFX	Female	Cattle	2021-10-11	575	5	1-2 months	Other Drugs- Berenil, Ivermectin
75	BTH073	Prospective	Positive	(++)	Nil	Nil		Yes	Yes	Yes	Yes			Maharashtra	Pune	Varvand	INDIA: Maharashtra, Pune	18.5204 N 73.8567 E	HFX	Female	Cattle	2021-10-11	13	5	1-2 months	Other Drugs- Berenil, Ivermectin, B-complex
76	BTH074	Prospective	Negative	Nil	Nil	Nil		Yes						Maharashtra	Pune	Varvand	INDIA: Maharashtra, Pune	18.5204 N 73.8567 E	HFX	Female	Cattle	2021-10-11	877	5	asymptomatic
77	BTH075	Prospective	Positive	(++)	Nil	(+)								Maharashtra	Pune	Devkarwadi	INDIA: Maharashtra, Pune	18.5204 N 73.8567 E	HFX	Female	Cattle	2021-10-11	Kali/cow	4
78	BTH076	Prospective	Negative	Nil	Nil	Nil		Yes	Yes			Yes		Maharashtra	Pune	Loni Kalbhor	INDIA: Maharashtra, Pune	18.5204 N 73.8567 E	HFX	Female	Cattle	2021-10-11	COW/02	3	asymptomatic
79	BTH077	Prospective	Positive	(++)	Nil	Nil	Filaria (+)	Yes		Yes				Maharashtra	Pune	Loni Kalbhor	INDIA: Maharashtra, Pune	18.5204 N 73.8567 E	HFX	Female	Cattle	2021-10-11	COW/10	4	1-2 months	Other Drugs- Berenil, Ivermectin
80	BTH078	Prospective	Positive	(+)	(+)	Nil								Maharashtra	Pune	Loni Kalbhor	INDIA: Maharashtra, Pune	18.5204 N 73.8567 E	HFX	Female	Cattle	2021-10-11	COW/12	4
81	BTH079	Prospective	Positive	(++++)	Nil	(++++)	Filaria (++)							Maharashtra	Pune	Loni Kalbhor	INDIA: Maharashtra, Pune	18.5204 N 73.8567 E	HFX	Female	Cattle	2021-10-11	COW/14	5
82	BTH080	Prospective	Negative	Nil	Nil	Nil		Yes				Yes	Yes	Maharashtra	Pune	Loni Kalbhor	INDIA: Maharashtra, Pune	18.5204 N 73.8567 E	HFX	Female	Cattle	2021-10-11	COW/15	4	asymptomatic
83	BTH081	Prospective	Negative	Nil	Nil	Nil		Yes				Yes	Yes	Maharashtra	Pune	Loni Kalbhor	INDIA: Maharashtra, Pune	18.5204 N 73.8567 E	HFX	Female	Cattle	2021-10-11	COW/16	4	asymptomatic
84	BTH082	Prospective	Positive	(+)	Nil	(+)		Yes	Yes	Yes	Yes			Maharashtra	Pune	Loni Kalbhor	INDIA: Maharashtra, Pune	18.5204 N 73.8567 E	HFX	Female	Cattle	2021-10-11	COW/29	3	3-4 months	Other Drugs- Berenil, Ivermectin	Buparvaquone
85	BTH083	Prospective	Positive	(++)	Nil	Nil		Yes		Yes	Yes			Maharashtra	Pune	Loni Kalbhor	INDIA: Maharashtra, Pune	18.5204 N 73.8567 E	HFX	Female	Cattle	2021-10-11	COW/39	5	1-2 months	Other Drugs- Berenil, Ivermectin
86	BTH084	Prospective	Negative	Nil	Nil	Nil		Yes	Yes	Yes	Yes			Maharashtra	Pune	Loni Kalbhor	INDIA: Maharashtra, Pune	18.5204 N 73.8567 E	HFX	Female	Cattle	2021-10-11	COW/42	4	asymptomatic
87	BTH085	Prospective	Negative	Nil	Nil	Nil								Maharashtra	Pune	Loni Kalbhor	INDIA: Maharashtra, Pune	18.5204 N 73.8567 E	HFX	Female	Cattle	2021-10-11	COW/43	3
88	BTH086	Prospective	Negative	Nil	Nil	Nil		Yes	Yes	Yes	Yes			Maharashtra	Pune	Loni Kalbhor	INDIA: Maharashtra, Pune	18.5204 N 73.8567 E	HFX	Female	Cattle	2021-10-11	COW/44	5	asymptomatic
89	BTH087	Prospective	Negative	Nil	Nil	Nil								Maharashtra	Pune	Loni Kalbhor	INDIA: Maharashtra, Pune	18.5204 N 73.8567 E	HFX	Female	Cattle	2021-10-11	COW/46	4
90	BTH088	Prospective	Negative	Nil	Nil	Nil		Yes	Yes	Yes	Yes			Maharashtra	Pune	Loni Kalbhor	INDIA: Maharashtra, Pune	18.5204 N 73.8567 E	HFX	Female	Cattle	2021-10-11	COW/47	4	asymptomatic
91	BTH089	Prospective	Negative	Nil	Nil	Nil								Maharashtra	Pune	Loni Kalbhor	INDIA: Maharashtra, Pune	18.5204 N 73.8567 E	HFX	Female	Cattle	2021-10-11	COW/45	5
92	BTH090	Prospective	Positive	(+)	Nil	Nil		Yes	Yes	Yes	Yes			Maharashtra	Pune	Dajal 2	INDIA: Maharashtra, Pune	18.5204 N 73.8567 E	HFX	Female	Cattle	2021-10-11	134770	2	3-4 months	Other Drugs- Berenil, Ivermectin	Buparvaquone	RAKSHAVAC – T Vaccine
93	BTH091	Prospective	Negative	Nil	Nil	Nil		Yes				Yes	Yes	Maharashtra	Pune	Dajal 2	INDIA: Maharashtra, Pune	18.5204 N 73.8567 E	HFX	Female	Cattle	2021-10-11	134690	4	asymptomatic
94	BTH092	Prospective	Negative	Nil	Nil	Nil		Yes	Yes			Yes	Yes	Maharashtra	Pune	Pawarwadi, Indapur	INDIA: Maharashtra, Pune	18.5204 N 73.8567 E	HFX	Female	Cattle	2021-10-11	Bhundi	4	asymptomatic
95	BTH093	Prospective	Positive	(++)	Nil	Nil								Maharashtra	Pune	Pawarwadi, Indapur	INDIA: Maharashtra, Pune	18.5204 N 73.8567 E	HFX	Female	Cattle	2021-10-11	Shingawali	3
96	BTH094	Prospective	Positive	(++)	Nil	Nil								Maharashtra	Pune	Urulikanchan	INDIA: Maharashtra, Pune	18.5204 N 73.8567 E	HFX	Female	Cattle	2021-10-11	Cow	4
97	BTH095	Prospective	Positive	(+)	Nil	Nil		Yes		Yes	Yes			Maharashtra	Pune	Khamgaon	INDIA: Maharashtra, Pune	18.5204 N 73.8567 E	HFX	Female	Cattle	2021-10-11	Kali/cow	6	4-5 months	Oxytetracyclin, Ivermectin, B-complex	Buparvaquone	RAKSHAVAC – T Vaccine
98	BTH096	Prospective	Negative	Nil	Nil	Nil								Maharashtra	Pune	Khamgaon	INDIA: Maharashtra, Pune	18.5204 N 73.8567 E	JRX	Female	Cattle	2021-10-11	Lali	4
99	BTH097	Prospective	Positive	(++)	Nil	(+)								Maharashtra	Pune	Pargaon	INDIA: Maharashtra, Pune	18.5204 N 73.8567 E	HFX	Female	Cattle	2021-10-11	Kali/cow	6
100	BTH098	Prospective	Negative	Nil	Nil	Nil		Yes	Yes			Yes	Yes	Maharashtra	Pune	Pargaon	INDIA: Maharashtra, Pune	18.5204 N 73.8567 E	HFX	Female	Cattle	2021-10-11	234130	4	asymptomatic
101	BTH099	Prospective	Negative	Nil	Nil	Nil		Yes		Yes	Yes			Maharashtra	Pune	Pargaon	INDIA: Maharashtra, Pune	18.5204 N 73.8567 E	HFX	Female	Cattle	2021-10-11	162713	5	asymptomatic
102	BTH100	Prospective	Positive	(+)	Nil	Nil		Yes	Yes			Yes	Yes	Maharashtra	Pune	Pargaon	INDIA: Maharashtra, Pune	18.5204 N 73.8567 E	HFX	Female	Cattle	2021-10-11	162597	6	1-2 months	Other Drugs- Berenil, Ivermectin
103	BTH101	Prospective	Positive	(+++)	Nil	Nil		Yes				Yes	Yes	Maharashtra	Pune	Pargaon	INDIA: Maharashtra, Pune	18.5204 N 73.8567 E	HFX	Female	Cattle	2021-10-11	234128	8	1-2 months	Other Drugs- Berenil, Ivermectin
104	BTH102	Prospective	Negative	Nil	Nil	Nil		Yes	Yes			Yes	Yes	Maharashtra	Pune	Kavdipath	INDIA: Maharashtra, Pune	18.5204 N 73.8567 E	Gir	Female	Cattle	2021-10-11	370027280151	5	asymptomatic
105	BTH103	Prospective	Negative	Nil	Nil	(+)								Maharashtra	Pune	Kavdipath	INDIA: Maharashtra, Pune	18.5204 N 73.8567 E	HFX	Female	Cattle	2021-10-11	103324345797	4
106	BTH104	Prospective	Positive	(+)	Nil	(+)		Yes	Yes			Yes	Yes	Maharashtra	Pune	Kavdipath	INDIA: Maharashtra, Pune	18.5204 N 73.8567 E	HFX	Female	Cattle	2021-10-11	103324345742	4	1-2 months	Other Drugs- Berenil, Ivermectin
107	BTH105	Prospective	Negative	Nil	Nil	(+)		Yes				Yes	Yes	Maharashtra	Pune	Kavdipath	INDIA: Maharashtra, Pune	18.5204 N 73.8567 E	HFX	Female	Cattle	2021-10-11	370027280047	3	1-2 months	Other Drugs- Berenil, Ivermectin
108	BTH106	Prospective	Positive	(+)	Nil	Nil								Maharashtra	Pune	Kavdipath	INDIA: Maharashtra, Pune	18.5204 N 73.8567 E	HFX	Female	Cattle	2021-10-11	37002730080	4
109	BTH107	Prospective	Positive	(++)	Nil	Nil								Maharashtra	Pune	Kavdipath	INDIA: Maharashtra, Pune	18.5204 N 73.8567 E	HFX	Female	Cattle	2021-10-11	370027301030	4
110	BTH108	Prospective	Negative	Nil	Nil	Nil								Maharashtra	Pune	Kavdipath	INDIA: Maharashtra, Pune	18.5204 N 73.8567 E	HFX	Female	Cattle	2021-10-11	370027310133	4
111	BTH109	Prospective	Positive	(++)	Nil	Nil								Maharashtra	Pune	Kavdipath	INDIA: Maharashtra, Pune	18.5204 N 73.8567 E	HFX	Female	Cattle	2021-10-11	370027310547	4
112	BTH110	Prospective	Positive	(+)	Nil	Nil								Maharashtra	Pune	Kavdipath	INDIA: Maharashtra, Pune	18.5204 N 73.8567 E	HFX	Female	Cattle	2021-10-11	63324346357	2
113	BTH111	Prospective	Positive	(+)	Nil	Nil								Maharashtra	Pune	Kavdipath	INDIA: Maharashtra, Pune	18.5204 N 73.8567 E	HFX	Female	Cattle	2021-11-12	103324345866	2
114	BTH112	Prospective	Positive	(+++)	Nil	Nil		Yes		Yes	Yes			Maharashtra	Pune	Kavdipath	INDIA: Maharashtra, Pune	18.5204 N 73.8567 E	HFX	Female	Cattle	2021-11-12	370027305795	2	1-2 months	Other Drugs- Berenil, Ivermectin
115	BTH113	Prospective	Positive	(+)	Nil	Nil		Yes	Yes	Yes	Yes			Maharashtra	Pune	Kavdipath	INDIA: Maharashtra, Pune	18.5204 N 73.8567 E	HFX	Female	Cattle	2021-11-12	370027281405	4	1-2 months	Other Drugs- Berenil, Ivermectin
116	BTH114	Prospective	Positive	(+)	Nil	Nil								Maharashtra	Pune	Kavdipath	INDIA: Maharashtra, Pune	18.5204 N 73.8567 E	HFX	Female	Cattle	2021-11-12	103324345855	1
117	BTH115	Prospective	Negative	Nil	Nil	Nil								Maharashtra	Pune	Kavdipath	INDIA: Maharashtra, Pune	18.5204 N 73.8567 E	HFX	Female	Cattle	2021-11-12	Black Heifer	1
118	BTH116	Prospective	Positive	(+)	Nil	Nil		Yes	Yes			Yes		Maharashtra	Pune	Kavdipath	INDIA: Maharashtra, Pune	18.5204 N 73.8567 E	JRX	Female	Cattle	2021-11-12	Lali	4	1-2 months	Other Drugs- Berenil, Ivermectin
119	BTH117	Prospective	Positive	(+)	Nil	Nil		Yes	Yes	Yes				Maharashtra	Pune	Kavdipath	INDIA: Maharashtra, Pune	18.5204 N 73.8567 E	HFX	Female	Cattle	2021-11-12	103324345582-Kali	4	1-2 months	Other Drugs- Berenil, Ivermectin
120	BTH118	Prospective	Positive	(+)	Nil	Nil		Yes	Yes	Yes	Yes			Maharashtra	Pune	Kavdipath	INDIA: Maharashtra, Pune	18.5204 N 73.8567 E	HFX	Female	Cattle	2021-11-12	103324345640	4	1-2 months	Oxytetracyclin	Buparvaquone	RAKSHAVAC – T Vaccine
121	BTH119	Prospective	Negative	Nil	Nil	Nil		Yes	Yes	Yes	Yes			Maharashtra	Pune	Kavdipath	INDIA: Maharashtra, Pune	18.5204 N 73.8567 E	HFX	Female	Cattle	2021-11-12	103324345560	4	1-2 months	Oxytetracyclin	Buparvaquone	RAKSHAVAC – T Vaccine
122	BTH120	Prospective	Negative	Nil	Nil	Nil								Maharashtra	Pune	Kavdipath	INDIA: Maharashtra, Pune	18.5204 N 73.8567 E	HFX	Female	Cattle	2021-11-12	Dabari	5
123	BTH121	Prospective	Positive	(+)	Nil	Nil								Maharashtra	Pune	Kavdipath	INDIA: Maharashtra, Pune	18.5204 N 73.8567 E	HFX	Female	Cattle	2021-11-12	Bandi Calf	1
124	BTH122	Prospective	Positive	(+)	Nil	Nil								Maharashtra	Pune	Kavdipath	INDIA: Maharashtra, Pune	18.5204 N 73.8567 E	HFX	Female	Cattle	2021-11-12	Bandi	3
125	BTH123	Prospective	Positive	(+)	Nil	Nil								Maharashtra	Pune	Kavdipath	INDIA: Maharashtra, Pune	18.5204 N 73.8567 E	HFX	Female	Cattle	2021-11-12	103324350911	2
126	BTH124	Prospective	Negative	Nil	Nil	Nil								Maharashtra	Pune	Kavdipath	INDIA: Maharashtra, Pune	18.5204 N 73.8567 E	HFX	Female	Cattle	2021-11-12	37027281198	4
127	BTH125	Prospective	Positive	(++)	Nil	Nil								Maharashtra	Pune	Kavdipath	INDIA: Maharashtra, Pune	18.5204 N 73.8567 E	HFX	Female	Cattle	2021-11-12	1033346062	2
128	BTH126	Prospective	Negative	Nil	Nil	Nil								Maharashtra	Pune	Kavdipath	INDIA: Maharashtra, Pune	18.5204 N 73.8567 E	HFX	Female	Cattle	2021-11-12	Black Calf	1
129	BTH127	Prospective	Positive	(++)	Nil	Nil								Maharashtra	Pune	Kavdipath	INDIA: Maharashtra, Pune	18.5204 N 73.8567 E	HFX	Female	Cattle	2021-11-12	370027253682	3
130	BTH128	Prospective	Positive	(+++)	Nil	Nil		Yes	Yes	Yes				Maharashtra	Pune	Kavdipath	INDIA: Maharashtra, Pune	18.5204 N 73.8567 E	HFX	Female	Cattle	2021-11-12	103324350567	1	1-2 months	Oxytetracyclin	Buparvaquone	RAKSHAVAC – T Vaccine
131	BTH129	Prospective	Negative	Nil	Nil	Nil		Yes	Yes			Yes	Yes	Maharashtra	Pune	Kavdipath	INDIA: Maharashtra, Pune	18.5204 N 73.8567 E	HFX	Female	Cattle	2021-11-12	103324350658	3	1-2 months	Oxytetracyclin	Buparvaquone	RAKSHAVAC – T Vaccine
132	BTH130	Prospective	Positive	(+)	Nil	(+)								Maharashtra	Pune	Loni Kalbhor	INDIA: Maharashtra, Pune	18.5204 N 73.8567 E	HFX	Female	Cattle	2021-11-12	370027295471	4
133	BTH131	Prospective	Negative	Nil	Nil	Nil		Yes	Yes			Yes	Yes	Maharashtra	Pune	Loni Kalbhor	INDIA: Maharashtra, Pune	18.5204 N 73.8567 E	HFX	Female	Cattle	2021-11-12	370027295436	10	1-2 months	Oxytetracyclin	Buparvaquone	RAKSHAVAC – T Vaccine
134	BTH132	Prospective	Negative	Nil	Nil	Nil								Maharashtra	Pune	Loni Kalbhor	INDIA: Maharashtra, Pune	18.5204 N 73.8567 E	HFX	Female	Cattle	2021-11-12	102482423210	1
135	BTH133	Prospective	Positive	(++)	Nil	Nil		Yes		Yes	Yes			Maharashtra	Pune	Loni Kalbhor	INDIA: Maharashtra, Pune	18.5204 N 73.8567 E	HFX	Female	Cattle	2021-11-12	370057623720	4	1-2 months	Oxytetracyclin	Buparvaquone	RAKSHAVAC – T Vaccine
136	BTH134	Prospective	Negative	Nil	Nil	Nil								Maharashtra	Pune	Loni Kalbhor	INDIA: Maharashtra, Pune	18.5204 N 73.8567 E	HFX	Female	Cattle	2021-11-12	370061918657	4
137	BTH135	Prospective	Positive	(+)	Nil	Nil								Maharashtra	Pune	Pandavdand	INDIA: Maharashtra, Pune	18.5204 N 73.8567 E	HFX	Female	Cattle	2021-11-12	3700301982834	8
138	BTH136	Prospective	Negative	Nil	Nil	Nil								Maharashtra	Pune	Pandavdand	INDIA: Maharashtra, Pune	18.5204 N 73.8567 E	HFX	Female	Cattle	2021-11-12	37001261731	4
139	BTH137	Prospective	Positive	(+)	Nil	Nil								Maharashtra	Pune	Pandavdand	INDIA: Maharashtra, Pune	18.5204 N 73.8567 E	HFX	Female	Cattle	2021-11-12	102478722088	1
140	BTH138	Prospective	Negative	Nil	Nil	Nil		Yes	Yes	Yes	Yes			Maharashtra	Pune	Pandavdand	INDIA: Maharashtra, Pune	18.5204 N 73.8567 E	HFX	Female	Cattle	2021-11-12	102478724063	4	1-2 months	Oxytetracyclin	Buparvaquone	RAKSHAVAC – T Vaccine
141	BTH139	Prospective	Positive	(+)	Nil	Nil								Maharashtra	Pune	Pandavdand	INDIA: Maharashtra, Pune	18.5204 N 73.8567 E	HFX	Female	Cattle	2021-11-12	102478723982	4
142	BTH140	Prospective	Positive	(+)	Nil	Nil								Maharashtra	Pune	Fursungi	INDIA: Maharashtra, Pune	18.5204 N 73.8567 E	HFX	Female	Cattle	2021-11-12	Brown Calf	1
143	BTH141	Prospective	Positive	(+)	Nil	Nil								Maharashtra	Pune	Fursungi	INDIA: Maharashtra, Pune	18.5204 N 73.8567 E	HFX	Female	Cattle	2021-11-12	HF Calf	1
144	BTH142	Prospective	Negative	Nil	Nil	Nil								Maharashtra	Pune	Fursungi	INDIA: Maharashtra, Pune	18.5204 N 73.8567 E	HFX	Female	Cattle	2021-11-12	370057621368	4
145	BTH143	Prospective	Negative	Nil	Nil	Nil								Maharashtra	Pune	Fursungi	INDIA: Maharashtra, Pune	18.5204 N 73.8567 E	HFX	Female	Cattle	2021-11-12	370057621055	4
146	BTH144	Prospective	Positive	(++)	Nil	Nil		Yes	Yes	Yes	Yes			Maharashtra	Pune	Kavdipath	INDIA: Maharashtra, Pune	18.5204 N 73.8567 E	JRX	Female	Cattle	2021-11-12	370027281586	5	5-6 months	Oxytetracyclin, Ivermectin, B-complex	Buparvaquone
147	BTH145	Prospective	Negative	Nil	Nil	Nil								Maharashtra	Pune	Kavdipath	INDIA: Maharashtra, Pune	18.5204 N 73.8567 E	JRX	Female	Cattle	2021-11-12	370027281952	4
148	BTH146	Prospective	Positive	(+)	Nil	Nil								Maharashtra	Pune	Khamgaon	INDIA: Maharashtra, Pune	18.5204 N 73.8567 E	Buffalo	Female	Buffalo	2021-11-12	Buffalo P	5
149	BTH147	Prospective	Negative	Nil	Nil	Nil								Maharashtra	Pune	Khamgaon	INDIA: Maharashtra, Pune	18.5204 N 73.8567 E	Buffalo	Female	Buffalo	2021-11-12	Buffalo N	7
150	BTH148	Prospective	Negative	Nil	Nil	Nil		Yes				Yes	Yes	Maharashtra	Pune	SADESATARA NALI HADPSAR	INDIA: Maharashtra, Pune	18.5204 N 73.8567 E	HFX	Female	Cattle	2021-11-12	370027316383	7	1-2 months	Oxytetracyclin	Buparvaquone	RAKSHAVAC – T Vaccine
151	BTH149	Prospective	Positive	(+)	(+)	Nil		Yes				Yes		Maharashtra	Pune	SADESATARA NALI HADPSAR	INDIA: Maharashtra, Pune	18.5204 N 73.8567 E	HFX	Female	Cattle	2021-11-12	KALI	3	5-6 months	Oxytetracyclin, Ivermectin, B-complex	Buparvaquone
152	BTH150	Prospective	Negative	Nil	Nil	Nil		Yes	Yes			Yes		Maharashtra	Pune	SADESATARA NALI HADPSAR	INDIA: Maharashtra, Pune	18.5204 N 73.8567 E	HFX	Female	Cattle	2021-11-12	443058	4	1-2 months	Oxytetracyclin	Buparvaquone	RAKSHAVAC – T Vaccine
153	BTH151	Prospective	Positive	(++)	Nil	Nil		Yes				Yes	Yes	Maharashtra	Pune	SADESATARA NALI HADPSAR	INDIA: Maharashtra, Pune	18.5204 N 73.8567 E	HFX	Female	Cattle	2021-11-12	`05	3	5-6 months	Oxytetracyclin, Ivermectin, B-complex	Buparvaquone
154	BTH152	Prospective	Negative	Nil	Nil	Nil								Maharashtra	Pune	SADESATARA NALI HADPSAR	INDIA: Maharashtra, Pune	18.5204 N 73.8567 E	HFX	Female	Cattle	2021-11-12	443071	4
155	BTH153	Prospective	Negative	Nil	Nil	Nil		Yes	Yes	Yes	Yes			Maharashtra	Pune	SADESATARA NALI HADPSAR	INDIA: Maharashtra, Pune	18.5204 N 73.8567 E	Sahiwal	Female	Cattle	2021-11-12	SAHIWAL	2	1-2 months	Oxytetracyclin	Buparvaquone	RAKSHAVAC – T Vaccine
156	BTH154	Prospective	Negative	Nil	Nil	Nil		Yes	Yes	Yes	Yes			Maharashtra	Pune	MUNDWA KESHAVNAGAR	INDIA: Maharashtra, Pune	18.5204 N 73.8567 E	HFX	Female	Cattle	2021-11-12	178482	5	7-8 months Recurrent & presently infected	Oxytetracyclin, B complex	Buparvaquone	RAKSHAVAC – T Vaccine
157	BTH155	Prospective	Negative	Nil	Nil	Nil		Yes	Yes	Yes	Yes			Maharashtra	Pune	MUNDWA KESHAVNAGAR	INDIA: Maharashtra, Pune	18.5204 N 73.8567 E	JRX	Female	Cattle	2021-11-12	178287	8	7-8 months Recurrent & presently infected	Oxytetracyclin , B complex	Buparvaquone	RAKSHAVAC – T Vaccine
158	BTH156	Prospective	Positive	(+)	Nil	Nil		Yes		Yes	Yes			Maharashtra	Pune	MUNDWA KESHAVNAGAR	INDIA: Maharashtra, Pune	18.5204 N 73.8567 E	HFX	Female	Cattle	2021-11-12	728454	4	7-8 months Recurrent & presently infected	Oxytetracyclin, Ivermectin, B-complex	Buparvaquone	RAKSHAVAC – T Vaccine
159	BTH157	Prospective	Negative	Nil	Nil	Nil		Yes	Yes	Yes	Yes			Maharashtra	Pune	MUNDWA KESHAVNAGAR	INDIA: Maharashtra, Pune	18.5204 N 73.8567 E	HFX	Female	Cattle	2021-11-12	178208	9	7-8 months Recurrent & presently infected	Oxytetracyclin, B complex	Buparvaquone	RAKSHAVAC – T Vaccine
160	BTH158	Prospective	Positive	Nil	(+)	Nil		Yes		Yes	Yes			Maharashtra	Pune	MUNDWA KESHAVNAGAR	INDIA: Maharashtra, Pune	18.5204 N 73.8567 E	JRX	Female	Cattle	2021-11-12	178356	3	asymptomatic
161	BTH159	Prospective	Positive	(+)	Nil	Nil		Yes	Yes	Yes	Yes			Maharashtra	Pune	MUNDWA KESHAVNAGAR	INDIA: Maharashtra, Pune	18.5204 N 73.8567 E	HFX	Female	Cattle	2021-11-12	BAKULA	5	asymptomatic
162	BTH160	Prospective	Negative	Nil	Nil	Nil		Yes	Yes	Yes	Yes			Maharashtra	Pune	MUNDWA KESHAVNAGAR	INDIA: Maharashtra, Pune	18.5204 N 73.8567 E	HFX	Female	Cattle	2021-11-12	BABY	5	asymptomatic
163	BTH161	Prospective	Positive	(++)	Nil	Nil		Yes				Yes		Maharashtra	Pune	MUNDWA KESHAVNAGAR	INDIA: Maharashtra, Pune	18.5204 N 73.8567 E	JRX	Female	Cattle	2021-11-12	GAURI	5	Present	Other Drugs- Berenil, Ivermectin	Buparvaquone
164	BTH162	Prospective	Negative	Nil	Nil	Nil		Yes	Yes	Yes	Yes			Maharashtra	Pune	MUNDWA KESHAVNAGAR	INDIA: Maharashtra, Pune	18.5204 N 73.8567 E	JRX	Female	Cattle	2021-11-12	PARVATI	7	asymptomatic
165	BTH163	Prospective	Negative	Nil	Nil	Nil								Maharashtra	Pune	MUNDWA KESHAVNAGAR	INDIA: Maharashtra, Pune	18.5204 N 73.8567 E	JRX	Female	Cattle	2021-11-12	`028500	5
166	BTH164	Prospective	Positive	(+)	Nil	Nil		Yes	Yes	Yes	Yes			Maharashtra	Pune	MUNDWA KESHAVNAGAR	INDIA: Maharashtra, Pune	18.5204 N 73.8567 E	JRX	Female	Cattle	2021-11-12	174763	4	1-2 months	Other Drugs- Berenil, Ivermectin
167	BTH165	Prospective	Negative	Nil	Nil	Nil		Yes	Yes	Yes	Yes			Maharashtra	Pune	MUNDWA KESHAVNAGAR	INDIA: Maharashtra, Pune	18.5204 N 73.8567 E	JRX	Female	Cattle	2021-11-12	`028544	7	asymptomatic
168	BTH166	Prospective	Negative	Nil	Nil	Nil								Maharashtra	Pune	MUNDWA KESHAVNAGAR	INDIA: Maharashtra, Pune	18.5204 N 73.8567 E	HFX	Female	Cattle	2021-11-12	174650	4
169	BTH167	Prospective	Negative	Nil	Nil	Nil								Maharashtra	Pune	MUNDWA KESHAVNAGAR	INDIA: Maharashtra, Pune	18.5204 N 73.8567 E	HFX	Female	Cattle	2021-11-12	KALI	4
170	BTH168	Prospective	Negative	Nil	Nil	Nil		Yes	Yes	Yes	Yes			Maharashtra	Pune	MUNDWA KESHAVNAGAR	INDIA: Maharashtra, Pune	18.5204 N 73.8567 E	JRX	Female	Cattle	2021-11-12	628908	4	asymptomatic
171	BTH169	Prospective	Negative	Nil	Nil	Nil								Maharashtra	Pune	MUNDWA KESHAVNAGAR	INDIA: Maharashtra, Pune	18.5204 N 73.8567 E	HFX	Female	Cattle	2021-11-12	4003446	4
172	BTH170	Prospective	Negative	Nil	Nil	Nil		Yes	Yes			Yes	Yes	Maharashtra	Pune	MUNDWA KESHAVNAGAR	INDIA: Maharashtra, Pune	18.5204 N 73.8567 E	Sahiwal	Female	Cattle	2021-11-12	LALI	8	asymptomatic
173	BTH171	Prospective	Positive	(+)	Nil	Nil		Yes	Yes	Yes	Yes			Maharashtra	Pune	MUNDWA KESHAVNAGAR	INDIA: Maharashtra, Pune	18.5204 N 73.8567 E	HFX	Female	Cattle	2021-11-12	KALI	4	asymptomatic
174	BTH172	Prospective	Negative	Nil	Nil	Nil		Yes	Yes			Yes	Yes	Maharashtra	Pune	MUNDWA KESHAVNAGAR	INDIA: Maharashtra, Pune	18.5204 N 73.8567 E	HFX	Female	Cattle	2021-11-12	LALI	5	asymptomatic
175	BTH173	Prospective	Negative	Nil	Nil	Nil		Yes	Yes	Yes	Yes			Maharashtra	Pune	MUNDWA KESHAVNAGAR	INDIA: Maharashtra, Pune	18.5204 N 73.8567 E	HFX	Female	Cattle	2021-11-12	SAGUNA	5	asymptomatic
176	BTH174	Prospective	Negative	Nil	Nil	Nil								Maharashtra	Pune	MUNDWA KESHAVNAGAR	INDIA: Maharashtra, Pune	18.5204 N 73.8567 E	HFX	Female	Cattle	2021-11-12	1	4
177	BTH175	Prospective	Negative	Nil	Nil	Nil		Yes		Yes				Maharashtra	Pune	MUNDWA KESHAVNAGAR	INDIA: Maharashtra, Pune	18.5204 N 73.8567 E	HFX	Female	Cattle	2021-11-12	1718028	9	asymptomatic
178	BTH176	Prospective	Negative	Nil	Nil	Nil		Yes	Yes			Yes	Yes	Maharashtra	Pune	MUNDWA KESHAVNAGAR	INDIA: Maharashtra, Pune	18.5204 N 73.8567 E	HFX	Female	Cattle	2021-11-12	177581	5	asymptomatic
179	BTH177	Prospective	Negative	Nil	Nil	Nil								Maharashtra	Pune	MUNDWA KESHAVNAGAR	INDIA: Maharashtra, Pune	18.5204 N 73.8567 E	HFX	Female	Cattle	2021-11-12	2	3
180	BTH178	Prospective	Negative	Nil	Nil	Nil								Maharashtra	Pune	MUNDWA KESHAVNAGAR	INDIA: Maharashtra, Pune	18.5204 N 73.8567 E	HFX	Female	Cattle	2021-11-12	178117	4
181	BTH179	Prospective	Negative	Nil	Nil	Nil		Yes		Yes	Yes			Maharashtra	Pune	MUNDWA KESHAVNAGAR	INDIA: Maharashtra, Pune	18.5204 N 73.8567 E	HFX	Female	Cattle	2021-11-12	SAGUNA	6	asymptomatic
182	BTH180	Prospective	Negative	Nil	Nil	Nil		Yes				Yes	Yes	Maharashtra	Pune	MUNDWA KESHAVNAGAR	INDIA: Maharashtra, Pune	18.5204 N 73.8567 E	HFX	Female	Cattle	2021-11-12	908	4	asymptomatic
183	BTH181	Prospective	Negative	Nil	Nil	Nil		Yes				Yes	Yes	Maharashtra	Pune	MUNDWA KESHAVNAGAR	INDIA: Maharashtra, Pune	18.5204 N 73.8567 E	HFX	Female	Cattle	2021-11-12	199438	5	asymptomatic
184	BTH182	Prospective	Negative	Nil	Nil	Nil		Yes	Yes			Yes	Yes	Maharashtra	Pune	MUNDWA KESHAVNAGAR	INDIA: Maharashtra, Pune	18.5204 N 73.8567 E	HFX	Female	Cattle	2021-11-12	628316	5	asymptomatic
185	BTH183	Prospective	Negative	Nil	Nil	Nil								Maharashtra	Pune	MUNDWA KESHAVNAGAR	INDIA: Maharashtra, Pune	18.5204 N 73.8567 E	HFX	Female	Cattle	2021-11-12	628384	3
186	BTH184	Prospective	Negative	Nil	Nil	Nil		Yes	Yes	Yes	Yes			Maharashtra	Pune	MUNDWA KESHAVNAGAR	INDIA: Maharashtra, Pune	18.5204 N 73.8567 E	Gir	Female	Cattle	2021-11-12	BHAGVATI	7	asymptomatic
187	BTH185	Prospective	Positive	(+)	Nil	(+)		Yes	Yes			Yes		Maharashtra	Pune	MUNDWA KESHAVNAGAR	INDIA: Maharashtra, Pune	18.5204 N 73.8567 E	HFX	Female	Cattle	2021-11-12	426152	8	1-2 months	Other Drugs- Berenil, Ivermectin		RAKSHAVAC – T Vaccine
188	BTH186	Prospective	Positive	(+)	Nil	Nil								Maharashtra	Pune	MUNDWA KESHAVNAGAR	INDIA: Maharashtra, Pune	18.5204 N 73.8567 E	HFX	Female	Cattle	2021-11-12	425887	3
189	BTH187	Prospective	Negative	Nil	Nil	Nil		Yes	Yes	Yes	Yes			Maharashtra	Pune	MUNDWA KESHAVNAGAR	INDIA: Maharashtra, Pune	18.5204 N 73.8567 E	HFX	Female	Cattle	2021-11-12	238931	6	asymptomatic			RAKSHAVAC – T Vaccine
190	BTH188	Prospective	Positive	Nil	Nil	(+)		Yes	Yes	Yes	Yes			Maharashtra	Pune	MUNDWA KESHAVNAGAR	INDIA: Maharashtra, Pune	18.5204 N 73.8567 E	HFX	Female	Cattle	2021-11-12	426298	8	asymptomatic
191	BTH189	Prospective	Negative	Nil	Nil	Nil		Yes	Yes			Yes	Yes	Maharashtra	Pune	MUNDWA KESHAVNAGAR	INDIA: Maharashtra, Pune	18.5204 N 73.8567 E	HFX	Female	Cattle	2021-11-12	310691	8	asymptomatic
192	BTH190	Prospective	Negative	Nil	Nil	Nil		Yes	Yes			Yes	Yes	Maharashtra	Pune	MUNDWA KESHAVNAGAR	INDIA: Maharashtra, Pune	18.5204 N 73.8567 E	HFX	Female	Cattle	2021-11-12	SHIVANI	6	asymptomatic
193	BTH191	Prospective	Negative	Nil	Nil	Nil		Yes				Yes		Maharashtra	Pune	MUNDWA KESHAVNAGAR	INDIA: Maharashtra, Pune	18.5204 N 73.8567 E	HFX	Female	Cattle	2021-11-12	JUI	8	asymptomatic
194	BTH192	Prospective	Negative	Nil	Nil	Nil								Maharashtra	Pune	MUNDWA KESHAVNAGAR	INDIA: Maharashtra, Pune	18.5204 N 73.8567 E	HFX	Female	Cattle	2021-11-12	BABALI 1	8
195	BTH193	Prospective	Negative	Nil	Nil	Nil								Maharashtra	Pune	MUNDWA KESHAVNAGAR	INDIA: Maharashtra, Pune	18.5204 N 73.8567 E	HFX	Female	Cattle	2021-11-12	BABALI 2	8
196	BTH194	Prospective	Negative	Nil	Nil	Nil								Maharashtra	Pune	MUNDWA KESHAVNAGAR	INDIA: Maharashtra, Pune	18.5204 N 73.8567 E	HFX	Female	Cattle	2021-11-12	CALF	5
197	BTH195	Prospective	Negative	Nil	Nil	Nil		Yes				Yes	Yes	Maharashtra	Pune	MUNDWA KESHAVNAGAR	INDIA: Maharashtra, Pune	18.5204 N 73.8567 E	HFX	Female	Cattle	2021-11-12	FRUTY	2	1-2 months	Oxytetracyclin		RAKSHAVAC – T Vaccine
198	BTH196	Prospective	Positive	Nil	Nil	(+)		Yes		Yes	Yes			Maharashtra	Pune	BADHE VASTI MUNDWA	INDIA: Maharashtra, Pune	18.5204 N 73.8567 E	HFX	Female	Cattle	2021-11-12	927681	8	1-2 months	Oxytetracyclin		RAKSHAVAC – T Vaccine
199	BTH197	Prospective	Positive	Nil	Nil	(+++)		Yes	Yes	Yes	Yes			Maharashtra	Pune	BADHE VASTI MUNDWA	INDIA: Maharashtra, Pune	18.5204 N 73.8567 E	HFX	Female	Cattle	2021-11-12	429072	9	1-2 months	Oxytetracyclin		RAKSHAVAC – T Vaccine
200	BTH198	Prospective	Negative	Nil	Nil	Nil		Yes	Yes	Yes	Yes			Maharashtra	Pune	BADHE VASTI MUNDWA	INDIA: Maharashtra, Pune	18.5204 N 73.8567 E	HFX	Female	Cattle	2021-11-12	429163	5	1-2 months	Oxytetracyclin		RAKSHAVAC – T Vaccine
201	BTH199	Prospective	Positive	(+)	Nil	Nil		Yes	Yes	Yes	Yes			Maharashtra	Pune	BADHE VASTI MUNDWA	INDIA: Maharashtra, Pune	18.5204 N 73.8567 E	HFX	Female	Cattle	2021-11-12	429378	7	1-2 months	Other Drugs- Berenil, Ivermectin		RAKSHAVAC – T Vaccine
202	BTH200	Prospective	Negative	Nil	Nil	Nil		Yes	Yes	Yes				Maharashtra	Pune	BADHE VASTI MUNDWA	INDIA: Maharashtra, Pune	18.5204 N 73.8567 E	HFX	Female	Cattle	2021-11-12	CHANDRAMUKHI	6	asymptomatic
203	BTH201	Prospective	Negative	Nil	Nil	Nil		Yes				Yes		Maharashtra	Pune	FATIMANAGAR	INDIA: Maharashtra, Pune	18.5204 N 73.8567 E	HFX	Female	Cattle	2021-11-12	RADHA	3	asymptomatic
204	BTH202	Prospective	Positive	Nil	(+)	(+)		Yes				Yes	Yes	Maharashtra	Pune	FATIMANAGAR	INDIA: Maharashtra, Pune	18.5204 N 73.8567 E	HFX	Female	Cattle	2021-11-12	779217	3	asymptomatic
205	BTH203	Prospective	Positive	(+)	Nil	Nil		Yes	Yes			Yes		Maharashtra	Pune	FATIMANAGAR	INDIA: Maharashtra, Pune	18.5204 N 73.8567 E	HFX	Female	Cattle	2021-11-12	BAKULA	9	asymptomatic			RAKSHAVAC – T Vaccine
206	BTH204	Prospective	Negative	Nil	Nil	Nil		Yes	Yes	Yes	Yes			Maharashtra	Pune	FATIMANAGAR	INDIA: Maharashtra, Pune	18.5204 N 73.8567 E	HFX	Female	Cattle	2021-11-12	KALI	5	1-2 months	Oxytetracyclin
207	BTH205	Prospective	Negative	Nil	Nil	Nil		Yes	Yes	Yes	Yes			Maharashtra	Pune	FATIMANAGAR	INDIA: Maharashtra, Pune	18.5204 N 73.8567 E	HFX	Female	Cattle	2021-11-12	182565	9	asymptomatic
208	BTH206	Prospective	Negative	Nil	Nil	Nil		Yes		Yes	Yes			Maharashtra	Pune	Boribhadak	INDIA: Maharashtra, Pune	18.5204 N 73.8567 E	HFX	Female	Cattle	2021-11-12	594752	7	1-2 months	Oxytetracyclin
209	BTH207	Prospective	Positive	(+)										Maharashtra	Pune	Boribhadak	INDIA: Maharashtra, Pune	18.5204 N 73.8567 E	HFX	Female	Cattle	2021-11-12	219217	8
210	BTH208	Prospective	Negative	Nil	Nil	Nil								Maharashtra	Pune	Boribhadak	INDIA: Maharashtra, Pune	18.5204 N 73.8567 E	HFX	Female	Cattle	2021-11-12	265056	5
211	BTH209	Prospective	Negative	Nil	Nil	Nil								Maharashtra	Pune	Boribhadak	INDIA: Maharashtra, Pune	18.5204 N 73.8567 E	HFX	Female	Cattle	2021-11-12	853686	7
212	BTH210	Prospective	Positive	(+)				Yes		Yes	Yes			Maharashtra	Pune	Boribhadak	INDIA: Maharashtra, Pune	18.5204 N 73.8567 E	HFX	Female	Cattle	2021-11-12	1	5	1-2 months	Other Drugs- Berenil, Ivermectin		RAKSHAVAC – T Vaccine
213	BTH211	Prospective	Negative	Nil	Nil	Nil								Maharashtra	Pune	Darekarwadi	INDIA: Maharashtra, Pune	18.5204 N 73.8567 E	HFX	Female	Cattle	2021-11-12	Bandi	4
214	BTH212	Prospective	Positive	(+)				Yes		Yes				Maharashtra	Pune	Darekarwadi	INDIA: Maharashtra, Pune	18.5204 N 73.8567 E	HFX	Female	Cattle	2021-11-12	Kali	6	asymptomatic			RAKSHAVAC – T Vaccine
215	BTH213	Prospective	Positive	(+)				Yes	Yes	Yes	Yes			Maharashtra	Pune	Darekarwadi	INDIA: Maharashtra, Pune	18.5204 N 73.8567 E	HFX	Female	Cattle	2021-11-12	102487	6	1-2 months	Other Drugs- Berenil, Ivermectin		RAKSHAVAC – T Vaccine
216	BTH214	Prospective	Negative	Nil	Nil	Nil		Yes	Yes	Yes	Yes			Maharashtra	Pune	Darekarwadi	INDIA: Maharashtra, Pune	18.5204 N 73.8567 E	HFX	Female	Cattle	2021-11-12	406222	3	1-2 months	Oxytetracyclin
217	BTH215	Prospective	Negative	Nil	Nil	Nil		Yes	Yes	Yes	Yes			Maharashtra	Pune	Darekarwadi	INDIA: Maharashtra, Pune	18.5204 N 73.8567 E	HFX	Female	Cattle	2021-11-12	87488	5	1-2 months	Oxytetracyclin
218	BTH216	Prospective	Positive	(+)										Maharashtra	Pune	Darekarwadi	INDIA: Maharashtra, Pune	18.5204 N 73.8567 E	HFX	Female	Cattle	2021-11-12	702085	3
219	BTH217	Prospective	Positive	(+)				Yes	Yes	Yes	Yes			Maharashtra	Pune	Darekarwadi	INDIA: Maharashtra, Pune	18.5204 N 73.8567 E	HFX	Female	Cattle	2021-11-12	702440	6	1-2 months	Other Drugs- Berenil, Ivermectin		RAKSHAVAC – T Vaccine
220	BTH218	Prospective	Negative	Nil	Nil	Nil		Yes	Yes	Yes	Yes			Maharashtra	Pune	Darekarwadi	INDIA: Maharashtra, Pune	18.5204 N 73.8567 E	HFX	Female	Cattle	2021-11-12	1	5	1-2 months	Oxytetracyclin
221	BTH219	Prospective	Positive	(+)				Yes	Yes	Yes	Yes			Maharashtra	Pune	Darekarwadi	INDIA: Maharashtra, Pune	18.5204 N 73.8567 E	HFX	Female	Cattle	2021-11-12	944187	5	1-2 months	Other Drugs- Berenil, Ivermectin		RAKSHAVAC – T Vaccine
222	BTH220	Prospective	Positive	(+)				Yes	Yes	Yes	Yes			Maharashtra	Pune	Darekarwadi	INDIA: Maharashtra, Pune	18.5204 N 73.8567 E	HFX	Female	Cattle	2021-11-12	964165	5	asymptomatic			RAKSHAVAC – T Vaccine
223	BTH221	Prospective	Negative	Nil	Nil	Nil		Yes		Yes	Yes			Maharashtra	Pune	Darekarwadi	INDIA: Maharashtra, Pune	18.5204 N 73.8567 E	HFX	Female	Cattle	2021-11-12	702267	3	1-2 months	Oxytetracyclin
224	BTH222	Prospective	Negative	Nil	Nil	Nil		Yes		Yes	Yes			Maharashtra	Pune	Darekarwadi	INDIA: Maharashtra, Pune	18.5204 N 73.8567 E	HFX	Female	Cattle	2021-11-12	702371	3	asymptomatic
225	BTH223	Prospective	Positive	(+++)	(++)			Yes		Yes				Maharashtra	Pune	Thoratwadi,Bharatgaon	INDIA: Maharashtra, Pune	18.5204 N 73.8567 E	HFX	Female	Cattle	2021-11-12	Kali	5	asymptomatic			RAKSHAVAC – T Vaccine
226	BTH224	Prospective	Positive	(++)				Yes	Yes	Yes	Yes			Maharashtra	Pune	Thoratwadi,Bharatgaon	INDIA: Maharashtra, Pune	18.5204 N 73.8567 E	HFX	Female	Cattle	2021-11-12	Tambadi	6	asymptomatic			RAKSHAVAC – T Vaccine
227	BTH225	Prospective	Positive	(++)				Yes	Yes	Yes	Yes			Maharashtra	Pune	Thoratwadi,Bharatgaon	INDIA: Maharashtra, Pune	18.5204 N 73.8567 E	HFX	Female	Cattle	2021-11-12	Pragati	8	5-6 months	Oxytetracyclin, Ivermectin, B-complex	Buparvaquone
228	BTH226	Prospective	Positive	(++)		(++)		Yes		Yes	Yes			Maharashtra	Pune	Thoratwadi,Bharatgaon	INDIA: Maharashtra, Pune	18.5204 N 73.8567 E	HFX	Female	Cattle	2021-11-12	Khushu	5	1-2 months	Other Drugs- Berenil, Ivermectin
229	BTH227	Prospective	Negative	Nil	Nil	Nil		Yes	Yes	Yes	Yes			Maharashtra	Pune	Thoratwadi,Bharatgaon	INDIA: Maharashtra, Pune	18.5204 N 73.8567 E	HFX	Female	Cattle	2021-11-12	964132	5	1-2 months	Oxytetracyclin
230	BTH228	Prospective	Positive	(+)				Yes		Yes				Maharashtra	Pune	Thoratwadi,Bharatgaon	INDIA: Maharashtra, Pune	18.5204 N 73.8567 E	HFX	Female	Cattle	2021-11-12	Shital	5	5-6 months	Oxytetracyclin, Ivermectin, B-complex	Buparvaquone
231	BTH229	Prospective	Positive	(+)				Yes		Yes	Yes			Maharashtra	Pune	Thoratwadi,Bharatgaon	INDIA: Maharashtra, Pune	18.5204 N 73.8567 E	HFX	Female	Cattle	2021-11-12	12698	4	1-2 months	Other Drugs- Berenil, Ivermectin		RAKSHAVAC – T Vaccine
232	BTH230	Prospective	Negative	Nil	Nil	Nil		Yes		Yes				Maharashtra	Pune	Thoratwadi,Bharatgaon	INDIA: Maharashtra, Pune	18.5204 N 73.8567 E	HFX	Female	Cattle	2021-11-12	961532	7	asymptomatic
233	BTH231	Prospective	Positive	(+)				Yes	Yes	Yes				Maharashtra	Pune	Thoratwadi,Bharatgaon	INDIA: Maharashtra, Pune	18.5204 N 73.8567 E	HFX	Female	Cattle	2021-11-12	161033	7	1-2 months	Other Drugs- Berenil, Ivermectin
234	BTH232	Prospective	Positive	(++)										Maharashtra	Pune	Thoratwadi,Bharatgaon	INDIA: Maharashtra, Pune	18.5204 N 73.8567 E	HFX	Female	Cattle	2021-11-12	Eksadi	7
235	BTH233	Prospective	Positive	(+++)		(++)		Yes	Yes	Yes	Yes			Maharashtra	Pune	Thoratwadi,Bharatgaon	INDIA: Maharashtra, Pune	18.5204 N 73.8567 E	HFX	Female	Cattle	2021-11-12	728535	7	1-2 months	Other Drugs- Berenil, Ivermectin
236	BTH234	Prospective	Positive	(++)		(++)		Yes	Yes	Yes	Yes			Maharashtra	Pune	Thoratwadi,Bharatgaon	INDIA: Maharashtra, Pune	18.5204 N 73.8567 E	HFX	Female	Cattle	2021-11-12	638367	6	1-2 months	Other Drugs- Berenil, Ivermectin
237	BTH235	Prospective	Positive	(+++)				Yes		Yes				Maharashtra	Pune	Thoratwadi,Bharatgaon	INDIA: Maharashtra, Pune	18.5204 N 73.8567 E	HFX	Female	Cattle	2021-11-12	97222	5	asymptomatic
238	BTH236	Prospective	Positive	(++)		(++)		Yes	Yes	Yes	Yes			Maharashtra	Pune	Thoratwadi,Bharatgaon	INDIA: Maharashtra, Pune	18.5204 N 73.8567 E	HFX	Female	Cattle	2021-11-12	207568	8	5-6 months	Oxytetracyclin, Ivermectin, B-complex	Buparvaquone
239	BTH237	Prospective	Positive	(+++)		(+)		Yes		Yes				Maharashtra	Pune	Darekarwadi	INDIA: Maharashtra, Pune	18.5204 N 73.8567 E	HFX	Female	Cattle	2021-11-12	1	5	5-6 months	Oxytetracyclin, Ivermectin, B-complex	Buparvaquone	RAKSHAVAC – T Vaccine
240	BTH238	Prospective	Positive	(+++)		(+++)		Yes	Yes	Yes				Maharashtra	Pune	Darekarwadi	INDIA: Maharashtra, Pune	18.5204 N 73.8567 E	HFX	Female	Cattle	2021-11-12	207854	5	5-6 months	Oxytetracyclin, Ivermectin, B-complex	Buparvaquone	RAKSHAVAC – T Vaccine
241	BTH239	Prospective	Positive	(+)				Yes	Yes	Yes	Yes			Maharashtra	Pune	Darekarwadi	INDIA: Maharashtra, Pune	18.5204 N 73.8567 E	HFX	Female	Cattle	2021-11-12	2	6	asymptomatic
242	BTH240	Prospective	Negative	Nil	Nil	Nil		Yes	Yes	Yes	Yes			Maharashtra	Pune	Darekarwadi	INDIA: Maharashtra, Pune	18.5204 N 73.8567 E	HFX	Female	Cattle	2021-11-12	86840	5	asymptomatic
243	BTH241	Prospective	Positive	(+)				Yes	Yes	Yes	Yes			Maharashtra	Pune	Darekarwadi	INDIA: Maharashtra, Pune	18.5204 N 73.8567 E	HFX	Female	Cattle	2021-11-12	87251	5	2-3 months	Other Drugs- Berenil, Ivermectin	Buparvaquone	RAKSHAVAC – T Vaccine
244	BTH242	Prospective	Positive	(++)				Yes	Yes	Yes	Yes			Maharashtra	Pune	Darekarwadi	INDIA: Maharashtra, Pune	18.5204 N 73.8567 E	HFX	Female	Cattle	2021-11-12	86665	6	2-3 months	Other Drugs- Berenil, Ivermectin	Buparvaquone
245	BTH243	Prospective	Positive	(+)				Yes	Yes			Yes	Yes	Maharashtra	Pune	Darekarwadi	INDIA: Maharashtra, Pune	18.5204 N 73.8567 E	HFX	Female	Cattle	2021-11-12	1	4	2-3 months	Other Drugs- Berenil, Ivermectin	Buparvaquone
246	BTH244	Prospective	Negative	Nil	Nil	Nil		Yes	Yes			Yes	Yes	Maharashtra	Pune	Darekarwadi	INDIA: Maharashtra, Pune	18.5204 N 73.8567 E	HFX	Female	Cattle	2021-11-12	68257	6	asymptomatic
247	BTH245	Prospective	Negative	Nil	Nil	Nil		Yes	Yes	Yes	Yes			Maharashtra	Pune	Darekarwadi	INDIA: Maharashtra, Pune	18.5204 N 73.8567 E	HFX	Female	Cattle	2021-11-12	86625	4	asymptomatic
248	BTH246	Prospective	Negative	Nil	Nil	Nil		Yes	Yes	Yes	Yes			Maharashtra	Pune	Darekarwadi	INDIA: Maharashtra, Pune	18.5204 N 73.8567 E	HFX	Female	Cattle	2021-11-12	Rani	5	asymptomatic
249	BTH247	Prospective	Positive	(+)				Yes	Yes	Yes	Yes			Maharashtra	Pune	Darekarwadi	INDIA: Maharashtra, Pune	18.5204 N 73.8567 E	HFX	Female	Cattle	2021-11-12	Varsha	4	asymptomatic
250	BTH248	Prospective	Negative	Nil	Nil	Nil		Yes		Yes	Yes			Maharashtra	Pune	Boriaindi	INDIA: Maharashtra, Pune	18.5204 N 73.8567 E	HFX	Female	Cattle	2021-11-12	967463	4	asymptomatic
251	BTH249	Prospective	Positive	(++)		(+)		Yes	Yes			Yes	Yes	Maharashtra	Pune	Boriaindi	INDIA: Maharashtra, Pune	18.5204 N 73.8567 E	HFX	Female	Cattle	2021-11-12	963813	4	5-6 months	Oxytetracyclin, Ivermectin, B-complex	Buparvaquone	RAKSHAVAC – T Vaccine
252	BTH250	Prospective	Positive	(++)				Yes	Yes	Yes	Yes			Maharashtra	Pune	Boriaindi	INDIA: Maharashtra, Pune	18.5204 N 73.8567 E	HFX	Female	Cattle	2021-11-12	966955	5	5-6 months	Oxytetracyclin, Ivermectin, B-complex	Buparvaquone
253	BTH251	Prospective	Negative	Nil	Nil	Nil		Yes	Yes	Yes				Maharashtra	Pune	Boriaindi	INDIA: Maharashtra, Pune	18.5204 N 73.8567 E	HFX	Female	Cattle	2021-11-12	701971	3	asymptomatic			RAKSHAVAC – T Vaccine
254	BTH252	Prospective	Positive	(+)				Yes	Yes	Yes	Yes			Maharashtra	Pune	Dalimb	INDIA: Maharashtra, Pune	18.5204 N 73.8567 E	HFX	Female	Cattle	2021-11-12	346502	3	5-6 months	Oxytetracyclin, Ivermectin, B-complex	Buparvaquone
255	BTH253	Prospective	Positive	(++)										Maharashtra	Pune	Dalimb	INDIA: Maharashtra, Pune	18.5204 N 73.8567 E	HFX	Female	Cattle	2021-11-12	346205	4
256	BTH254	Prospective	Positive	(++)		(++)								Maharashtra	Pune	Dalimb	INDIA: Maharashtra, Pune	18.5204 N 73.8567 E	HFX	Female	Cattle	2021-11-12	Lali	3
257	BTH255	Prospective	Negative	Nil	Nil	Nil								Maharashtra	Pune	Dalimb	INDIA: Maharashtra, Pune	18.5204 N 73.8567 E	HFX	Female	Cattle	2021-11-12	Kali	6
258	BTH256	Prospective	Positive	(+)				Yes		Yes				Maharashtra	Pune	Dalimb	INDIA: Maharashtra, Pune	18.5204 N 73.8567 E	HFX	Female	Cattle	2021-11-12	Gawali	6	1-2 months	Other Drugs- Berenil, Ivermectin
259	BTH257	Prospective	Positive	(+)				Yes	Yes	Yes				Maharashtra	Pune	Dalimb	INDIA: Maharashtra, Pune	18.5204 N 73.8567 E	HFX	Female	Cattle	2021-11-12	Gawali	6	1-2 months	Other Drugs- Berenil, Ivermectin
260	BTH601	Prospective	Positive	(+)	(++)	Nil		Yes				Yes	Yes	Maharashtra	Pune	Keshavnagar	INDIA: Maharashtra, Pune	18.5204 N 73.8567 E	HFX	Female	Cattle	2022-09-16	Cow- 363580	3	asymptomatic			RAKSHAVAC – T Vaccine
261	BTH602	Prospective	Positive	(+++)	Nil	(+++)		Yes		Yes				Maharashtra	Pune	Keshavnagar	INDIA: Maharashtra, Pune	18.5204 N 73.8567 E	HFX	Female	Cattle	2022-09-16	Cow- 330906	4	asymptomatic			RAKSHAVAC – T Vaccine
262	BTH603	Prospective	Positive	(+)	Nil	Nil		Yes		Yes	Yes			Maharashtra	Pune	Keshavnagar	INDIA: Maharashtra, Pune	18.5204 N 73.8567 E	HFX	Female	Cattle	2022-09-16	Cow- 861722	4	1-2 months	Other Drugs- Berenil, Ivermectin		RAKSHAVAC – T Vaccine
263	BTH604	Prospective	Positive	(+)	Nil	(+)		Yes				Yes	Yes	Maharashtra	Pune	Keshavnagar	INDIA: Maharashtra, Pune	18.5204 N 73.8567 E	HFX	Female	Cattle	2022-09-16	Cow- 334826	4	asymptomatic
264	BTH605	Prospective	Positive	(+)	Nil	Nil		Yes				Yes		Maharashtra	Pune	Keshavnagar	INDIA: Maharashtra, Pune	18.5204 N 73.8567 E	HFX	Female	Cattle	2022-09-16	Cow- 775714	5	asymptomatic
265	BTH606	Prospective	Positive	(+)	Nil	Nil		Yes		Yes	Yes			Maharashtra	Pune	Keshavnagar	INDIA: Maharashtra, Pune	18.5204 N 73.8567 E	HFX	Female	Cattle	2022-09-16	Cow- 426301	4	asymptomatic
266	BTH607	Prospective	Positive	(+++)	(+++)	Nil		Yes				Yes		Maharashtra	Pune	Keshavnagar	INDIA: Maharashtra, Pune	18.5204 N 73.8567 E	HFX	Female	Cattle	2022-09-16	Cow- 387728	3	1-2 months	Other Drugs- Berenil, Ivermectin		RAKSHAVAC – T Vaccine
267	BTH608	Prospective	Positive	(+++)	Nil	(++)								Maharashtra	Pune	Keshavnagar	INDIA: Maharashtra, Pune	18.5204 N 73.8567 E	HFX	Female	Cattle	2022-09-16	Cow- 545113	3
268	BTH609	Prospective	Positive	(++)	Nil	(+)								Maharashtra	Pune	Keshavnagar	INDIA: Maharashtra, Pune	18.5204 N 73.8567 E	HFX	Female	Cattle	2022-09-16	Cow- 016422	5
269	BTH610	Prospective	Negative	Nil	Nil	Nil		Yes		Yes	Yes			Maharashtra	Pune	Keshavnagar	INDIA: Maharashtra, Pune	18.5204 N 73.8567 E	HFX	Female	Cattle	2022-09-16	Cow- 945040	3	asymptomatic			RAKSHAVAC – T Vaccine
270	BTH611	Prospective	Positive	(+)	Nil	(+)		Yes		Yes	Yes			Maharashtra	Pune	Keshavnagar	INDIA: Maharashtra, Pune	18.5204 N 73.8567 E	HFX	Female	Cattle	2022-09-16	Cow- NoTag	2	asymptomatic
271	BTH612	Prospective	Positive	(++)	Nil	(+)		Yes		Yes	Yes			Maharashtra	Pune	Keshavnagar	INDIA: Maharashtra, Pune	18.5204 N 73.8567 E	HFX	Female	Cattle	2022-09-16	Cow- 151925	3.5	asymptomatic
272	BTH613	Prospective	Positive	(++)	Nil	(++++)		Yes				Yes	Yes	Maharashtra	Pune	Keshavnagar	INDIA: Maharashtra, Pune	18.5204 N 73.8567 E	HFX	Female	Cattle	2022-09-16	Cow- NoTag	2	asymptomatic
273	BTH614	Prospective	Positive	(++++)	(+)	(+)								Maharashtra	Pune	Keshavnagar	INDIA: Maharashtra, Pune	18.5204 N 73.8567 E	HFX	Female	Cattle	2022-09-16	Cow- NoTag	3
274	BTH615	Prospective	Positive	(++)	(++)	Nil		Yes				Yes		Maharashtra	Pune	Keshavnagar	INDIA: Maharashtra, Pune	18.5204 N 73.8567 E	HFX	Female	Cattle	2022-09-16	Cow- 950376	2	asymptomatic
275	BTH616	Prospective	Positive	(+)	Nil	Nil		Yes		Yes	Yes			Maharashtra	Pune	Keshavnagar	INDIA: Maharashtra, Pune	18.5204 N 73.8567 E	HFX	Female	Cattle	2022-09-16	Cow- NoTag	2	asymptomatic
276	BTH617	Prospective	Negative	Nil	Nil	Nil		Yes				Yes		Maharashtra	Pune	Keshavnagar	INDIA: Maharashtra, Pune	18.5204 N 73.8567 E	HFX	Female	Cattle	2022-09-16	Cow- 003570	2	asymptomatic
277	BTH618	Prospective	Positive	(+)	Nil	Nil		Yes				Yes	Yes	Maharashtra	Pune	Keshavnagar	INDIA: Maharashtra, Pune	18.5204 N 73.8567 E	HFX	Female	Cattle	2022-09-16	Cow- Bandi Gai	3	asymptomatic
278	BTH619	Prospective	Positive	(+)	Nil	Nil		Yes		Yes	Yes			Maharashtra	Pune	Keshavnagar	INDIA: Maharashtra, Pune	18.5204 N 73.8567 E	HFX	Female	Cattle	2022-09-16	Cow- 608670	2	asymptomatic
279	BTH620	Prospective	Positive	(+)	Nil	Nil		Yes				Yes	Yes	Maharashtra	Pune	Keshavnagar	INDIA: Maharashtra, Pune	18.5204 N 73.8567 E	HFX	Female	Cattle	2022-09-16	Cow- Kali Gai	3	asymptomatic
280	BTH621	Prospective	Negative	Nil	Nil	Nil		Yes				Yes		Maharashtra	Pune	Keshavnagar	INDIA: Maharashtra, Pune	18.5204 N 73.8567 E	HFX	Female	Cattle	2022-09-16	Cow- Chakan	2	asymptomatic
281	BTH622	Prospective	Negative	Nil	Nil	Nil		Yes				Yes	Yes	Maharashtra	Pune	Keshavnagar	INDIA: Maharashtra, Pune	18.5204 N 73.8567 E	HFX	Female	Cattle	2022-09-16	Cow- 77	3	asymptomatic
282	BTH623	Prospective	Negative	Nil	Nil	Nil		Yes		Yes				Maharashtra	Pune	Keshavnagar	INDIA: Maharashtra, Pune	18.5204 N 73.8567 E	HFX	Female	Cattle	2022-09-16	Cow- 134247	3	asymptomatic
283	BTH624	Prospective	Positive	(+++)	Nil	Nil		Yes				Yes		Maharashtra	Pune	Keshavnagar	INDIA: Maharashtra, Pune	18.5204 N 73.8567 E	HFX	Female	Cattle	2022-09-16	Cow- 385140	2	asymptomatic
284	BTH625	Prospective	Negative	Nil	Nil	Nil		Yes		Yes				Maharashtra	Pune	Keshavnagar	INDIA: Maharashtra, Pune	18.5204 N 73.8567 E	HFX	Female	Cattle	2022-09-16	Cow- 416678	2	asymptomatic
285	BTH626	Prospective	Negative	Nil	Nil	Nil		Yes		Yes	Yes			Maharashtra	Pune	Keshavnagar	INDIA: Maharashtra, Pune	18.5204 N 73.8567 E	JRX	Female	Cattle	2022-09-16	Cow- 851700	2.5	asymptomatic
286	BTH627	Prospective	Negative	Nil	Nil	Nil		Yes				Yes	Yes	Maharashtra	Pune	Keshavnagar	INDIA: Maharashtra, Pune	18.5204 N 73.8567 E	HFX	Female	Cattle	2022-09-16	Cow- 800658	2	asymptomatic
287	BTH628	Prospective	Positive	(+)	Nil	Nil		Yes				Yes		Maharashtra	Pune	Keshavnagar	INDIA: Maharashtra, Pune	18.5204 N 73.8567 E	HFX	Female	Cattle	2022-09-16	Cow- 131943	2	asymptomatic			RAKSHAVAC – T Vaccine
288	BTH629	Prospective	Negative	Nil	Nil	Nil		Yes		Yes				Maharashtra	Pune	Keshavnagar	INDIA: Maharashtra, Pune	18.5204 N 73.8567 E	HFX	Female	Cattle	2022-09-16	Cow- 896243	3	asymptomatic
289	BTH630	Prospective	Positive	(+++)	Nil	(+)		Yes				Yes		Maharashtra	Pune	Keshavnagar	INDIA: Maharashtra, Pune	18.5204 N 73.8567 E	HFX	Female	Cattle	2022-09-16	Cow- 281952	2	asymptomatic
290	BTH631	Prospective	Negative	Nil	Nil	Nil		Yes	Yes	Yes	Yes			Maharashtra	Pune	Keshavnagar	INDIA: Maharashtra, Pune	18.5204 N 73.8567 E	JRX	Female	Cattle	2022-09-16	178356 (BTH158)	2.5	16-18 months Recurrent & presently infected	Oxytetracyclin, B complex	Buparvaquone	RAKSHAVAC – T Vaccine
291	BTH632	Prospective	Positive	(+++)	Nil	Nil		Yes	Yes	Yes	Yes			Maharashtra	Pune	Keshavnagar	INDIA: Maharashtra, Pune	18.5204 N 73.8567 E	HFX	Female	Cattle	2022-09-16	178208 (BTH157)	5	16-18 months Recurrent & presently infected	Oxytetracyclin, B complex	Buparvaquone	RAKSHAVAC – T Vaccine
292	BTH633	Prospective	Positive	(++++)	Nil	(++)		Yes	Yes	Yes	Yes			Maharashtra	Pune	Keshavnagar	INDIA: Maharashtra, Pune	18.5204 N 73.8567 E	HFX	Female	Cattle	2022-09-16	178287 (BTH155)	4	16-18 months Recurrent & presently infected	Oxytetracyclin, B complex	Buparvaquone	RAKSHAVAC – T Vaccine
293	BTH634	Prospective	Positive	(+)	Nil	Nil		Yes	Yes	Yes	Yes			Maharashtra	Pune	Keshavnagar	INDIA: Maharashtra, Pune	18.5204 N 73.8567 E	HFX	Female	Cattle	2022-09-16	178482 (BTH154)	6	16-18 months Recurrent & presently infected	Oxytetracyclin, B complex	Buparvaquone	RAKSHAVAC – T Vaccine
294	BTH645	Prospective	Positive					Yes		Yes				Maharashtra	Ahmednagar	Khirdiganesh	INDIA: Maharashtra, Pune	18.5204 N 73.8567 E	HFX	Female	Cattle	2023-08-19	1075	7	asymptomatic
295	BTH646	Prospective	Positive					Yes				Yes		Maharashtra	Ahmednagar	Javalke	INDIA: Maharashtra, Pune	18.5204 N 73.8567 E	HFX	Female	Cattle	2023-08-19	1076	7	asymptomatic
296	BTH647	Prospective	Positive					Yes		Yes	Yes			Maharashtra	Ahmednagar	Kumbhari	INDIA: Maharashtra, Pune	18.5204 N 73.8567 E	HFX	Female	Cattle	2023-08-19	1077	6	asymptomatic
297	BTH648	Prospective	Positive					Yes				Yes		Maharashtra	Ahmednagar	Kanhegaon	INDIA: Maharashtra, Pune	18.5204 N 73.8567 E	HFX	Female	Cattle	2023-08-19	1079	5	asymptomatic
298	BTH649	Prospective	Positive					Yes				Yes		Maharashtra	Ahmednagar	Sakuri	INDIA: Maharashtra, Pune	18.5204 N 73.8567 E	HFX	Female	Cattle	2023-08-19	1080	8	asymptomatic
299	BTH650	Prospective	Positive					Yes				Yes		Maharashtra	Ahmednagar	Sakuri	INDIA: Maharashtra, Pune	18.5204 N 73.8567 E	HFX	Female	Cattle	2023-08-19	1081	5	asymptomatic
300	BTH651	Prospective	Positive					Yes		Yes	Yes			Maharashtra	Ahmednagar	Morewadi	INDIA: Maharashtra, Pune	18.5204 N 73.8567 E	HFX	Female	Cattle	2023-08-21	GDF6 (BMTH651)	5	Present Infection	Oxytetracyclin, B complex	Buparvaquone	RAKSHAVAC – T Vaccine
301	BTH652	Prospective	Negative	Nil	Nil	Nil								Maharashtra	Ahmednagar	Morewadi	INDIA: Maharashtra, Pune	18.5204 N 73.8567 E	HFX	Female	Cattle	2023-08-21	GDF3 (BMTH652)	6	1 month		Buparvaquone
302	BTH653	Prospective	Negative	Nil	Nil	Nil								Maharashtra	Ahmednagar	Morewadi	INDIA: Maharashtra, Pune	18.5204 N 73.8567 E	HFX	Female	Cattle	2023-08-21	102485778204	5	1 month	Oxytetracyclin, Berenil	Buparvaquone
303	BTH654	Prospective	Negative	Nil	Nil	Nil								Maharashtra	Ahmednagar	Morewadi	INDIA: Maharashtra, Pune	18.5204 N 73.8567 E	HFX	Female	Cattle	2023-08-21	Lonikali	5	Current	Other Drugs- Berenil
304	BTH655	Prospective	Negative	Nil	Nil	Nil								Maharashtra	Ahmednagar	Shingnapur	INDIA: Maharashtra, Pune	18.5204 N 73.8567 E	HFX	Female	Cattle	2023-08-22	Laxmi (LSDN013)	6	N/A	Other Drugs- Endrofloxacin	Buparvaquone
305	BTH656	Prospective	Negative	Nil	Nil	Nil								Maharashtra	Ahmednagar	Shingnapur	INDIA: Maharashtra, Pune	18.5204 N 73.8567 E	HFX	Female	Cattle	2023-08-22	Radha (LSDN014)	4	Current
306	BTH657	Prospective	Negative	Nil	Nil	Nil								Maharashtra	Ahmednagar	Shingnapur	INDIA: Maharashtra, Pune	18.5204 N 73.8567 E	HFX	Female	Cattle	2023-08-22	Gokula	6	15 days (repeat in every 2 months)	Oxytetracyclin, B complex, Liver tonic, Berenil, Phosphorus, Metabolim, Sodium Acetate Phosphorus	Buparvaquone
307	BTH658	Prospective	Negative	Nil	Nil	Nil								Maharashtra	Ahmednagar	Shingnapur	INDIA: Maharashtra, Pune	18.5204 N 73.8567 E	HFX	Female	Cattle	2023-08-22	370022151287	4	Current	Oxytetracyclin, Dnase, Neuroxin	Buparvaquone
308	BTH659	Prospective	Negative	Nil	Nil	Nil								Maharashtra	Ahmednagar	Undirwadi, Yeola	INDIA: Maharashtra, Pune	18.5204 N 73.8567 E	HFX	Female	Cattle	2023-08-22	N/A	5	13 months	Oxytetracyclin, Berenil, Nexoxin
309	BTH660	Prospective	Negative	Nil	Nil	Nil								Maharashtra	Ahmednagar	Takdi, Kopergaon	INDIA: Maharashtra, Pune	18.5204 N 73.8567 E	HFX	Female	Cattle	2023-08-22	103308445112	4	1 month
310	BTH661	Prospective	Negative	Nil	Nil	Nil								Maharashtra	Ahmednagar	Bramhangaon	INDIA: Maharashtra, Pune	18.5204 N 73.8567 E	HFX	Female	Cattle	2023-08-14	1030	4
311	BTH662	Prospective	Negative	Nil	Nil	Nil								Maharashtra	Ahmednagar	Yeola	INDIA: Maharashtra, Pune	18.5204 N 73.8567 E	HFX	Female	Cattle	2023-08-14	1031	4
312	BTH663	Prospective	Negative	Nil	Nil	Nil								Maharashtra	Ahmednagar	Kanhegaon	INDIA: Maharashtra, Pune	18.5204 N 73.8567 E	HFX	Female	Cattle	2023-08-14	1032	5
313	BTH664	Prospective	Negative	Nil	Nil	Nil								Maharashtra	Ahmednagar	Wari	INDIA: Maharashtra, Pune	18.5204 N 73.8567 E	HFX	Female	Cattle	2023-08-14	1033	3
314	BTH665	Prospective	Negative	Nil	Nil	Nil								Maharashtra	Ahmednagar	Kanhegaon	INDIA: Maharashtra, Pune	18.5204 N 73.8567 E	HFX	Female	Cattle	2023-08-14	1034	3
315	BTH666	Prospective	Negative	Nil	Nil	Nil								Maharashtra	Ahmednagar	Kanhegaon	INDIA: Maharashtra, Pune	18.5204 N 73.8567 E	HFX	Female	Cattle	2023-08-14	1035	4
316	BTH667	Prospective	Positive					Yes		Yes				Maharashtra	Ahmednagar	Vaijapur	INDIA: Maharashtra, Pune	18.5204 N 73.8567 E	HFX	Female	Cattle	2023-08-14	1037	3	3-4 months	Other Drugs- Berenil, Ivermectin	Buparvaquone	RAKSHAVAC – T Vaccine
317	BTH668	Prospective	Negative	Nil	Nil	Nil								Maharashtra	Ahmednagar	Nimbayat	INDIA: Maharashtra, Pune	18.5204 N 73.8567 E	HFX	Female	Cattle	2023-08-14	1038	7
318	BTH669	Prospective	Negative	Nil	Nil	Nil								Maharashtra	Ahmednagar	Kopargaon	INDIA: Maharashtra, Pune	18.5204 N 73.8567 E	HFX	Female	Cattle	2023-08-14	1039	7
319	BTH670	Prospective	Negative	Nil	Nil	Nil								Maharashtra	Ahmednagar	Korhale	INDIA: Maharashtra, Pune	18.5204 N 73.8567 E	HFX	Female	Cattle	2023-08-14	1040	6
320	BTH671	Prospective	Negative	Nil	Nil	Nil								Maharashtra	Ahmednagar	Shirasgaon	INDIA: Maharashtra, Pune	18.5204 N 73.8567 E	HFX	Female	Cattle	2023-08-14	1041	5
321	BTH672	Prospective	Negative	Nil	Nil	Nil								Maharashtra	Ahmednagar	Kanhegaon	INDIA: Maharashtra, Pune	18.5204 N 73.8567 E	HFX	Female	Cattle	2023-08-14	1042	8
322	BTH673	Prospective	Negative	Nil	Nil	Nil								Maharashtra	Ahmednagar	Padhegaon	INDIA: Maharashtra, Pune	18.5204 N 73.8567 E	HFX	Female	Cattle	2023-08-14	1043	5
323	BTH674	Prospective	Positive					Yes		Yes	Yes			Maharashtra	Ahmednagar	Kanhegaon	INDIA: Maharashtra, Pune	18.5204 N 73.8567 E	HFX	Female	Cattle	2023-08-16	1044	5	2-3 months	Other Drugs- Berenil, Ivermectin	Buparvaquone	RAKSHAVAC – T Vaccine
324	BTH675	Prospective	Negative	Nil	Nil	Nil								Maharashtra	Ahmednagar	Nategaon	INDIA: Maharashtra, Pune	18.5204 N 73.8567 E	HFX	Female	Cattle	2023-08-16	1045	6
325	BTH676	Prospective	Negative	Nil	Nil	Nil								Maharashtra	Ahmednagar	Andarsul	INDIA: Maharashtra, Pune	18.5204 N 73.8567 E	HFX	Female	Cattle	2023-08-16	1046	5
326	BTH677	Prospective	Negative	Nil	Nil	Nil								Maharashtra	Ahmednagar	Padhegaon	INDIA: Maharashtra, Pune	18.5204 N 73.8567 E	HFX	Female	Cattle	2023-08-16	1047	5
327	BTH678	Prospective	Positive					Yes		Yes	Yes			Maharashtra	Ahmednagar	Kanhegaon	INDIA: Maharashtra, Pune	18.5204 N 73.8567 E	HFX	Female	Cattle	2023-08-16	1048	6	2-3 months	Other Drugs- Berenil, Ivermectin	Buparvaquone	RAKSHAVAC – T Vaccine
328	BTH679	Prospective	Negative	Nil	Nil	Nil		Yes		Yes				Maharashtra	Ahmednagar	Wari	INDIA: Maharashtra, Pune	18.5204 N 73.8567 E	HFX	Female	Cattle	2023-08-16	1049	4	asymptomatic
329	BTH680	Prospective	Negative	Nil	Nil	Nil								Maharashtra	Ahmednagar	Khopdi	INDIA: Maharashtra, Pune	18.5204 N 73.8567 E	HFX	Female	Cattle	2023-08-16	1051	6
330	BTH681	Prospective	Negative	Nil	Nil	Nil								Maharashtra	Ahmednagar	Kumbhari	INDIA: Maharashtra, Pune	18.5204 N 73.8567 E	HFX	Female	Cattle	2023-08-16	1052	4
331	BTH682	Prospective	Negative	Nil	Nil	Nil								Maharashtra	Ahmednagar	Anchalgaon	INDIA: Maharashtra, Pune	18.5204 N 73.8567 E	HFX	Female	Cattle	2023-08-16	1053	5
332	BTH683	Prospective	Positive					Yes				Yes		Maharashtra	Ahmednagar	Dahegaon	INDIA: Maharashtra, Pune	18.5204 N 73.8567 E	HFX	Female	Cattle	2023-08-16	1054	4	3-4 months	Other Drugs- Berenil, Ivermectin	Buparvaquone	RAKSHAVAC – T Vaccine
333	BTH684	Prospective	Negative	Nil	Nil	Nil		Yes		Yes				Maharashtra	Ahmednagar	Dahegaon	INDIA: Maharashtra, Pune	18.5204 N 73.8567 E	HFX	Female	Cattle	2023-08-16	1055	4	asymptomatic
334	BTH685	Prospective	Negative	Nil	Nil	Nil								Maharashtra	Ahmednagar	Takli	INDIA: Maharashtra, Pune	18.5204 N 73.8567 E	HFX	Female	Cattle	2023-08-17	1056	4
335	BTH686	Prospective	Positive					Yes		Yes	Yes			Maharashtra	Ahmednagar	Wakad Shirode	INDIA: Maharashtra, Pune	18.5204 N 73.8567 E	HFX	Female	Cattle	2023-08-17	1057	5	1-2 months	Other Drugs- Berenil, Ivermectin	Buparvaquone	RAKSHAVAC – T Vaccine
336	BTH687	Prospective	Positive					Yes		Yes				Maharashtra	Ahmednagar	Chapaner	INDIA: Maharashtra, Pune	18.5204 N 73.8567 E	HFX	Female	Cattle	2023-08-17	1058	3	3-4 months	Other Drugs- Berenil, Ivermectin	Buparvaquone	RAKSHAVAC – T Vaccine
337	BTH688	Prospective	Negative	Nil	Nil	Nil								Maharashtra	Ahmednagar	Chapaner	INDIA: Maharashtra, Pune	18.5204 N 73.8567 E	HFX	Female	Cattle	2023-08-17	1060	3
338	BTH689	Prospective	Positive					Yes		Yes	Yes			Maharashtra	Ahmednagar	Kolgaon Thadi	INDIA: Maharashtra, Pune	18.5204 N 73.8567 E	HFX	Female	Cattle	2023-08-17	1061	4	3-4 months	Other Drugs- Berenil, Ivermectin	Buparvaquone	RAKSHAVAC – T Vaccine
339	BTH690	Prospective	Positive					Yes		Yes	Yes			Maharashtra	Ahmednagar	Chichondi	INDIA: Maharashtra, Pune	18.5204 N 73.8567 E	HFX	Female	Cattle	2023-08-17	1062	3	asymptomatic			RAKSHAVAC – T Vaccine
340	BTH691	Prospective	Negative	Nil	Nil	Nil								Maharashtra	Ahmednagar	Takli	INDIA: Maharashtra, Pune	18.5204 N 73.8567 E	HFX	Female	Cattle	2023-08-18	1064	4
341	BTH692	Prospective	Negative	Nil	Nil	Nil		Yes				Yes	Yes	Maharashtra	Ahmednagar	Yesgaon	INDIA: Maharashtra, Pune	18.5204 N 73.8567 E	HFX	Female	Cattle	2023-07-18	1065	4	asymptomatic
342	BTH693	Prospective	Negative	Nil	Nil	Nil								Maharashtra	Ahmednagar	Shirwade	INDIA: Maharashtra, Pune	18.5204 N 73.8567 E	HFX	Female	Cattle	2023-07-18	1066	4
343	BTH694	Prospective	Positive					Yes				Yes	Yes	Maharashtra	Ahmednagar	Bhojade	INDIA: Maharashtra, Pune	18.5204 N 73.8567 E	HFX	Female	Cattle	2023-07-18	1067	5	asymptomatic			RAKSHAVAC – T Vaccine
344	BTH695	Prospective	Negative	Nil	Nil	Nil		Yes		Yes	Yes			Maharashtra	Ahmednagar	Savalgaon	INDIA: Maharashtra, Pune	18.5204 N 73.8567 E	HFX	Female	Cattle	2023-07-18	1068	3	asymptomatic
345	BTH696	Prospective	Negative	Nil	Nil	Nil		Yes				Yes		Maharashtra	Ahmednagar	Sanvatsar	INDIA: Maharashtra, Pune	18.5204 N 73.8567 E	HFX	Female	Cattle	2023-07-18	1069	3	asymptomatic
346	BTH697	Prospective	Positive					Yes				Yes		Maharashtra	Ahmednagar	Adgaon Chothwa	INDIA: Maharashtra, Pune	18.5204 N 73.8567 E	HFX	Female	Cattle	2023-07-18	1070	4	asymptomatic
347	BTH698	Prospective	Positive					Yes				Yes		Maharashtra	Ahmednagar	Sanvatsar	INDIA: Maharashtra, Pune	18.5204 N 73.8567 E	HFX	Female	Cattle	2023-08-19	1072	3	asymptomatic
348	BTH699	Prospective	Positive					Yes				Yes	Yes	Maharashtra	Ahmednagar	Sanvatsar	INDIA: Maharashtra, Pune	18.5204 N 73.8567 E	HFX	Female	Cattle	2023-07-18	1073	3	asymptomatic
349	BTH700	Prospective	Positive					Yes		Yes				Maharashtra	Ahmednagar	Babhulgaon	INDIA: Maharashtra, Pune	18.5204 N 73.8567 E	HFX	Female	Cattle	2023-08-19	1074	4	asymptomatic
Data for Retrospective Samples
SN	Sample ID	Sample Type	Microscopy	Theileria	Babesia	Anaplasma	Other infections	18S PCR positive	18S amplicon Sequenced	T. annulata cytb, dhodh and pin1 gene PCR positive	T. annulata cytb, dhodh and pin1 gene PCR amplicons sequenced	T. orientalis cytb, dhodh and pin1 gene PCR positive	T. orientalis cytb, dhodh and pin1 gene PCR amplicons sequenced	Origin State of parasite sample	Origin District of parasite sample	Origin Village of parasite sample	geo_loc_name	lat_lon	Breed of cattle	Sex of cattle	Species	Sample Collection Date	Cattle Name	Age (Yrs) of cattle	Disease History	Treatment History	Buparvaquone	Vaccination
350	BTH258	Retrospective	N/A					Yes		Yes	Yes			Maharashtra	Nashik	Kisanwadi	INDIA: Maharashtra, Nashik, Kisanwadi	20.0119 N 73.7902 E	HFX	Female	Cattle	2018-02-02
351	BTH259	Retrospective	N/A					Yes		Yes	Yes			Maharashtra	Nashik	Shriramnagar	INDIA: Maharashtra, Nashik, Shriramnagar	20.0119 N 73.7902 E	HFX	Female	Cattle	2018-02-02
352	BTH260	Retrospective	N/A					Yes		Yes				Maharashtra	Nashik	Vinchur	INDIA: Maharashtra, Nashik, Vinchur	20.0119 N 73.7902 E	HFX	Female	Cattle	2018-02-02
353	BTH261	Retrospective	N/A					Yes		Yes				Maharashtra	Nashik	Subhashnagar	INDIA: Maharashtra, Nashik, Subhashnagar	20.0119 N 73.7902 E	HFX	Female	Cattle	2018-02-02
354	BTH262	Retrospective	N/A					Yes		Yes	Yes			Maharashtra	Nashik	Subhashnagar	INDIA: Maharashtra, Nashik, Subhashnagar	20.0119 N 73.7902 E	HFX	Female	Cattle	2018-02-02
355	BTH263	Retrospective	N/A					Yes		Yes	Yes			Maharashtra	Nashik	Vinchur	INDIA: Maharashtra, Nashik, Vinchur	20.0119 N 73.7902 E	HFX	Female	Cattle	2018-02-02
356	BTH265	Retrospective	N/A					Yes		Yes	Yes			Maharashtra	Nashik	Nashik	INDIA: Maharashtra, Nashik, Nashik	20.0119 N 73.7902 E	HFX	Female	Cattle	2018-02-02
357	BTH266	Retrospective	N/A											Maharashtra	Nashik	Nashik	INDIA: Maharashtra, Nashik, Nashik	20.0119 N 73.7902 E	HFX	Female	Cattle	2018-02-02
358	BTH267	Retrospective	N/A											Maharashtra	Nashik	Nashik	INDIA: Maharashtra, Nashik, Nashik	20.0119 N 73.7902 E	HFX	Female	Cattle	2018-02-02
359	BTH268	Retrospective	N/A											Maharashtra	Nashik	Nashik	INDIA: Maharashtra, Nashik, Nashik	20.0119 N 73.7902 E	HFX	Female	Cattle	2018-02-02
360	BTH269	Retrospective	N/A											Maharashtra	Nashik	Nashik	INDIA: Maharashtra, Nashik, Nashik	20.0119 N 73.7902 E	HFX	Female	Cattle	2018-02-02
361	BTH270	Retrospective	N/A					Yes		Yes	Yes			Maharashtra	Nashik	Nashik	INDIA: Maharashtra, Nashik, Nashik	20.0119 N 73.7902 E	HFX	Female	Cattle	2018-02-02
362	BTH271	Retrospective	N/A					Yes		Yes				Maharashtra	Nashik	Nashik	INDIA: Maharashtra, Nashik, Nashik	20.0119 N 73.7902 E	HFX	Female	Cattle	2018-02-02
363	BTH272	Retrospective	N/A					Yes		Yes	Yes			Maharashtra	Nashik	Undirwadii	INDIA: Maharashtra, Nashik, Undirwadii	20.0119 N 73.7902 E	HFX	Female	Cattle	2018-02-02
364	BTH273	Retrospective	N/A					Yes						Maharashtra	Ahmednagar	Devthan	INDIA: Maharashtra, Ahmednagar, Devthan	19.4300 N 74.6981 E	HFX	Female	Cattle	2018-02-02
365	BTH274	Retrospective	N/A											Maharashtra	Ahmednagar	Devthan	INDIA: Maharashtra, Ahmednagar, Devthan	19.4300 N 74.6981 E	HFX	Female	Cattle	2018-02-02
366	BTH275	Retrospective	N/A											Maharashtra	Ahmednagar	Pimpalgaon Nipani	INDIA: Maharashtra, Ahmednagar, Pimpalgaon Nipani	19.4300 N 74.6981 E	HFX	Female	Cattle	2018-02-02
367	BTH276	Retrospective	N/A											Maharashtra	Ahmednagar	Pimpalgaon Nipani	INDIA: Maharashtra, Ahmednagar, Pimpalgaon Nipani	19.4300 N 74.6981 E	HFX	Female	Cattle	2018-02-02
368	BTH277	Retrospective	N/A											Maharashtra	Ahmednagar	Pimpalgaon Nipani	INDIA: Maharashtra, Ahmednagar, Pimpalgaon Nipani	19.4300 N 74.6981 E	HFX	Female	Cattle	2018-02-02
369	BTH278	Retrospective	N/A					Yes						Maharashtra	Ahmednagar	Pimpalgaon Nipani	INDIA: Maharashtra, Ahmednagar, Pimpalgaon Nipani	19.4300 N 74.6981 E	HFX	Female	Cattle	2018-02-02
370	BTH279	Retrospective	N/A					Yes						Maharashtra	Ahmednagar	Pimpalgaon Nipani	INDIA: Maharashtra, Ahmednagar, Pimpalgaon Nipani	19.4300 N 74.6981 E	HFX	Female	Cattle	2018-02-02
371	BTH280	Retrospective	N/A					Yes						Maharashtra	Ahmednagar	Pimpalgaon Nipani	INDIA: Maharashtra, Ahmednagar, Pimpalgaon Nipani	19.4300 N 74.6981 E	HFX	Female	Cattle	2018-02-02
372	BTH281	Retrospective	N/A											Maharashtra	Ahmednagar	Pimpalgaon Nipani	INDIA: Maharashtra, Ahmednagar, Pimpalgaon Nipani	19.4300 N 74.6981 E	HFX	Female	Cattle	2018-02-02
373	BTH282	Retrospective	N/A					Yes						Maharashtra	Ahmednagar	Pimpalgaon Nipani	INDIA: Maharashtra, Ahmednagar, Pimpalgaon Nipani	19.4300 N 74.6981 E	HFX	Female	Cattle	2018-02-02
374	BTH283	Retrospective	N/A											Maharashtra	Ahmednagar	Pimpalgaon Nipani	INDIA: Maharashtra, Ahmednagar, Pimpalgaon Nipani	19.4300 N 74.6981 E	HFX	Female	Cattle	2018-02-02
375	BTH284	Retrospective	N/A					Yes						Maharashtra	Ahmednagar	Pimpalgaon Nipani	INDIA: Maharashtra, Ahmednagar, Pimpalgaon Nipani	19.4300 N 74.6981 E	HFX	Female	Cattle	2018-02-02
376	BTH285	Retrospective	N/A											Maharashtra	Ahmednagar	Pimpalgaon Nipani	INDIA: Maharashtra, Ahmednagar, Pimpalgaon Nipani	19.4300 N 74.6981 E	HFX	Female	Cattle	2018-02-02
377	BTH286	Retrospective	N/A					Yes		Yes	Yes			Maharashtra	Nashik	Nashik	INDIA: Maharashtra, Nashik, Nashik	20.0119 N 73.7902 E	HFX	Female	Cattle	2018-02-02
378	BTH287	Retrospective	N/A											Maharashtra	Nashik	Nashik	INDIA: Maharashtra, Nashik, Nashik	20.0119 N 73.7902 E	HFX	Female	Cattle	2018-02-02
379	BTH288	Retrospective	N/A											Maharashtra	Nashik	Nashik	INDIA: Maharashtra, Nashik, Nashik	20.0119 N 73.7902 E	HFX	Female	Cattle	2018-02-02
380	BTH289	Retrospective	N/A											Maharashtra	Nashik	Nashik	INDIA: Maharashtra, Nashik, Nashik	20.0119 N 73.7902 E	HFX	Female	Cattle	2018-02-02
381	BTH290	Retrospective	N/A											Maharashtra	Nashik	Nashik	INDIA: Maharashtra, Nashik, Nashik	20.0119 N 73.7902 E	HFX	Female	Cattle	2018-02-02
382	BTH291	Retrospective	N/A											Maharashtra	Nashik	Nashik	INDIA: Maharashtra, Nashik, Nashik	20.0119 N 73.7902 E	HFX	Female	Cattle	2018-02-02
383	BTH292	Retrospective	N/A											Maharashtra	Nashik	Nashik	INDIA: Maharashtra, Nashik, Nashik	20.0119 N 73.7902 E	HFX	Female	Cattle	2018-02-02
384	BTH293	Retrospective	N/A											Maharashtra	Nashik	Nashik	INDIA: Maharashtra, Nashik, Nashik	20.0119 N 73.7902 E	HFX	Female	Cattle	2018-02-02
385	BTH294	Retrospective	N/A											Maharashtra	Nashik	Nashik	INDIA: Maharashtra, Nashik, Nashik	20.0119 N 73.7902 E	HFX	Female	Cattle	2018-02-02
386	BTH295	Retrospective	N/A					Yes						Maharashtra	Ahmednagar	Devthan	INDIA: Maharashtra, Ahmednagar, Devthan	19.4300 N 74.6981 E	HFX	Female	Cattle	2018-02-02
387	BTH296	Retrospective	N/A											Maharashtra	Nashik	Lasalgaon	INDIA: Maharashtra, Nashik, Lasalgaon	20.0119 N 73.7902 E	HFX	Female	Cattle	2018-02-02
388	BTH297	Retrospective	N/A					Yes		Yes	Yes			Maharashtra	Nashik	Shriramnagar	INDIA: Maharashtra, Nashik, Shriramnagar	20.0119 N 73.7902 E	HFX	Female	Cattle	2018-02-02
389	BTH298	Retrospective	N/A					Yes		Yes				Maharashtra	Nashik	Kisanwadi	INDIA: Maharashtra, Nashik, Kisanwadi	20.0119 N 73.7902 E	HFX	Female	Cattle	2018-02-02
390	BTH299	Retrospective	N/A					Yes		Yes				Maharashtra	Nashik	Shriramnagar	INDIA: Maharashtra, Nashik, Shriramnagar	20.0119 N 73.7902 E	HFX	Female	Cattle	2018-02-02
391	BTH300	Retrospective	N/A					Yes		Yes				Maharashtra	Nashik	Kisanwadi	INDIA: Maharashtra, Nashik, Kisanwadi	20.0119 N 73.7902 E	HFX	Female	Cattle	2018-02-02
392	BTH301	Retrospective	N/A					Yes		Yes				Maharashtra	Nashik	Nashik	INDIA: Maharashtra, Nashik, Nashik	20.0119 N 73.7902 E	HFX	Female	Cattle	2018-02-02
393	BTH302	Retrospective	N/A											Maharashtra	Ahmednagar	Pimpalgaon Nipani	INDIA: Maharashtra, Ahmednagar, Pimpalgaon Nipani	19.4300 N 74.6981 E	HFX	Female	Cattle	2018-02-02
394	BTH303	Retrospective	N/A					Yes						Maharashtra	Ahmednagar	Pimpalgaon Nipani	INDIA: Maharashtra, Ahmednagar, Pimpalgaon Nipani	19.4300 N 74.6981 E	HFX	Female	Cattle	2018-02-02
395	BTH304	Retrospective	N/A											Maharashtra	Nashik	Nashik	INDIA: Maharashtra, Nashik, Nashik	20.0119 N 73.7902 E	HFX	Female	Cattle	2018-02-02
396	BTH305	Retrospective	N/A					Yes		Yes				Maharashtra	Nashik	Nashik	INDIA: Maharashtra, Nashik, Nashik	20.0119 N 73.7902 E	HFX	Female	Cattle	2018-02-02
397	BTH306	Retrospective	N/A											Maharashtra	Nashik	Nashik	INDIA: Maharashtra, Nashik, Nashik	20.0119 N 73.7902 E	HFX	Female	Cattle	2018-02-02
398	BTH307	Retrospective	N/A											Maharashtra	Nashik	Nashik	INDIA: Maharashtra, Nashik, Nashik	20.0119 N 73.7902 E	HFX	Female	Cattle	2018-02-02
399	BTH308	Retrospective	N/A					Yes		Yes				Maharashtra	Nashik	Nashik	INDIA: Maharashtra, Nashik, Nashik	20.0119 N 73.7902 E	HFX	Female	Cattle	2018-02-02
400	BTH309	Retrospective	N/A					Yes		Yes	Yes			Maharashtra	Nashik	Nashik	INDIA: Maharashtra, Nashik, Nashik	20.0119 N 73.7902 E	HFX	Female	Cattle	2018-02-02
401	BTH310	Retrospective	N/A					Yes		Yes	Yes			Maharashtra	Nashik	Nashik	INDIA: Maharashtra, Nashik, Nashik	20.0119 N 73.7902 E	HFX	Female	Cattle	2018-02-02
402	BTH311	Retrospective	N/A					Yes		Yes	Yes			Maharashtra	Nashik	Nashik	INDIA: Maharashtra, Nashik, Nashik	20.0119 N 73.7902 E	HFX	Female	Cattle	2018-02-02
403	BTH312	Retrospective	N/A					Yes		Yes				Maharashtra	Nashik	Nashik	INDIA: Maharashtra, Nashik, Nashik	20.0119 N 73.7902 E	HFX	Female	Cattle	2018-02-02
404	BTH313	Retrospective	N/A					Yes		Yes	Yes			Maharashtra	Nashik	Adgaon	INDIA: Maharashtra, Nashik, Adgaon	20.0119 N 73.7902 E	HFX	Female	Cattle	2018-02-02
405	BTH314	Retrospective	N/A											Maharashtra	Nashik	Nashik	INDIA: Maharashtra, Nashik, Nashik	20.0119 N 73.7902 E	HFX	Female	Cattle	2018-02-02
406	BTH315	Retrospective	N/A											Maharashtra	Nashik	Hanumannagar	INDIA: Maharashtra, Nashik, Hanumannagar	20.0119 N 73.7902 E	HFX	Female	Cattle	2018-02-02
407	BTH316	Retrospective	N/A					Yes		Yes				Maharashtra	Nashik	Nashik	INDIA: Maharashtra, Nashik, Nashik	20.0119 N 73.7902 E	HFX	Female	Cattle	2018-02-02
408	BTH317	Retrospective	N/A					Yes		Yes				Maharashtra	Nashik	Nashik	INDIA: Maharashtra, Nashik, Nashik	20.0119 N 73.7902 E	HFX	Female	Cattle	2018-02-02
409	BTH318	Retrospective	N/A											Maharashtra	Nashik	Undirwadii	INDIA: Maharashtra, Nashik, Undirwadii	20.0119 N 73.7902 E	HFX	Female	Cattle	2018-02-02
410	BTH319	Retrospective	N/A					Yes		Yes				Maharashtra	Nashik	Nashik	INDIA: Maharashtra, Nashik, Nashik	20.0119 N 73.7902 E	HFX	Female	Cattle	2018-02-02
411	BTH320	Retrospective	N/A					Yes		Yes				Maharashtra	Nashik	Nashik	INDIA: Maharashtra, Nashik, Nashik	20.0119 N 73.7902 E	HFX	Female	Cattle	2018-02-02
412	BTH321	Retrospective	N/A					Yes		Yes				Maharashtra	Nashik	Nashik	INDIA: Maharashtra, Nashik, Nashik	20.0119 N 73.7902 E	HFX	Female	Cattle	2018-02-02
413	BTH322	Retrospective	N/A					Yes						Maharashtra	Ahmednagar	Pimpalgaon Nipani	INDIA: Maharashtra, Ahmednagar, Pimpalgaon Nipani	19.4300 N 74.6981 E	HFX	Female	Cattle	2018-02-02
414	BTH323	Retrospective	N/A											Maharashtra	Ahmednagar	Pimpalgaon Nipani	INDIA: Maharashtra, Ahmednagar, Pimpalgaon Nipani	19.4300 N 74.6981 E	HFX	Female	Cattle	2018-02-02
415	BTH324	Retrospective	N/A					Yes						Maharashtra	Ahmednagar	Pimpalgaon Nipani	INDIA: Maharashtra, Ahmednagar, Pimpalgaon Nipani	19.4300 N 74.6981 E	HFX	Female	Cattle	2018-02-02
416	BTH325	Retrospective	N/A											Maharashtra	Nashik	Nashik	INDIA: Maharashtra, Nashik, Nashik	20.0119 N 73.7902 E	HFX	Female	Cattle	2018-02-02
417	BTH326	Retrospective	N/A					Yes		Yes	Yes			Uttar Pradesh	Kannauj	Jasoda	INDIA: Uttar Pradesh, Kannauj, Jasoda	27.0558 N 79.5671 E	HFX	Female	Cattle	2018-02-17
418	BTH327	Retrospective	N/A					Yes		Yes	Yes			Uttar Pradesh	Kannauj	Tilkiya	INDIA: Uttar Pradesh, Kannauj, Tilkiya	27.0558 N 79.5671 E	HFX	Female	Cattle	2018-02-17
419	BTH328	Retrospective	N/A											Uttar Pradesh	Allahabad	Kishora	INDIA: Uttar Pradesh, Allahabad, Kishora	25.4358 N 81.8463 E	HFX	Female	Cattle	2018-02-17
420	BTH329	Retrospective	N/A											Uttar Pradesh	Allahabad	Sinki Khurd	INDIA: Uttar Pradesh, Allahabad, Sinki Khurd	25.4358 N 81.8463 E	HFX	Female	Cattle	2018-02-17
421	BTH330	Retrospective	N/A											Uttar Pradesh	Etawah	Jakhouli	INDIA: Uttar Pradesh, Etawah, Jakhouli	26.7788 N 79.0217 E	HFX	Female	Cattle	2018-02-17
422	BTH331	Retrospective	N/A											Uttar Pradesh	Etawah	Pachdevra	INDIA: Uttar Pradesh, Etawah, Pachdevra	26.7788 N 79.0217 E	HFX	Female	Cattle	2018-02-17
423	BTH332	Retrospective	N/A											Uttar Pradesh	Lucknow	Bhulbula kheda	INDIA: Uttar Pradesh, Lucknow, Bhulbula kheda	26.8467 N 80.9462 E	HFX	Female	Cattle	2018-02-17
424	BTH333	Retrospective	N/A											Uttar Pradesh	Lucknow	Devuri rukhara	INDIA: Uttar Pradesh, Lucknow, Devuri rukhara	26.8467 N 80.9462 E	HFX	Female	Cattle	2018-02-17
425	BTH334	Retrospective	N/A					Yes		Yes	Yes			Uttar Pradesh	Lucknow	Madhavpur	INDIA: Uttar Pradesh, Lucknow, Madhavpur	26.8467 N 80.9462 E	HFX	Female	Cattle	2018-02-17
426	BTH335	Retrospective	N/A					Yes		Yes	Yes			Uttar Pradesh	Lucknow	Ram nagar dhakwa	INDIA: Uttar Pradesh, Lucknow, Ram nagar dhakwa	26.8467 N 80.9462 E	HFX	Female	Cattle	2018-02-17
427	BTH336	Retrospective	N/A					Yes		Yes	Yes			Uttar Pradesh	Hardoi	Manjhar	INDIA: Uttar Pradesh, Hardoi, Manjhar	27.3943 N 80.1250 E	HFX	Female	Cattle	2018-02-17
428	BTH337	Retrospective	N/A					Yes		Yes	Yes			Uttar Pradesh	Faizabad	Jagdishpur	INDIA: Uttar Pradesh, Faizabad, Jagdishpur	26.7755 N 82.1502 E	HFX	Female	Cattle	2018-02-17
429	BTH338	Retrospective	N/A											Uttar Pradesh	Bahraich	Satarahi	INDIA: Uttar Pradesh, Bahraich, Satarahi	27.5743 N 81.5953 E	HFX	Female	Cattle	2018-02-17
430	BTH339	Retrospective	N/A											Uttar Pradesh	Etawah	Chandanpur	INDIA: Uttar Pradesh, Etawah, Chandanpur	26.7788 N 79.0217 E	HFX	Female	Cattle	2018-02-17
431	BTH340	Retrospective	N/A					Yes		Yes	Yes			Uttar Pradesh	Bahraich	Pranpatpurwa	INDIA: Uttar Pradesh, Bahraich, Pranpatpurwa	27.5743 N 81.5953 E	HFX	Female	Cattle	2018-02-17
432	BTH341	Retrospective	N/A					Yes		Yes				Uttar Pradesh	Faizabad	Kuttia	INDIA: Uttar Pradesh, Faizabad, Kuttia	26.7755 N 82.1502 E	JRX	Female	Cattle	2018-03-01
433	BTH342	Retrospective	N/A					Yes		Yes	Yes			Uttar Pradesh	Raebareli	Purebabu slondehat	INDIA: Uttar Pradesh, Raebareli, Purebabu slondehat	26.2303 N 81.2404 E	HFX	Female	Cattle	2018-02-17
434	BTH343	Retrospective	N/A					Yes		Yes	Yes			Uttar Pradesh	Kannauj	Jasoda	INDIA: Uttar Pradesh, Kannauj, Jasoda	27.0558 N 79.5671 E	HFX	Female	Cattle	2018-02-17
435	BTH344	Retrospective	N/A					Yes		Yes	Yes			Uttar Pradesh	Kannauj	Saraiya	INDIA: Uttar Pradesh, Kannauj, Saraiya	27.0558 N 79.5671 E	JRX	Female	Cattle	2018-03-01
436	BTH345	Retrospective	N/A											Uttar Pradesh	Allahabad	Baldiha	INDIA: Uttar Pradesh, Allahabad, Baldiha	25.4358 N 81.8463 E	HFX	Female	Cattle	2018-02-17
437	BTH346	Retrospective	N/A					Yes		Yes	Yes			Uttar Pradesh	Hardoi	Krisnapur	INDIA: Uttar Pradesh, Hardoi, Krisnapur	27.3943 N 80.1250 E	HFX	Female	Cattle	2018-02-17
438	BTH347	Retrospective	N/A											Uttar Pradesh	Hardoi	Ram Nagar	INDIA: Uttar Pradesh, Hardoi, Ram Nagar	27.3943 N 80.1250 E	HFX	Female	Cattle	2018-02-17
439	BTH349	Retrospective	N/A					Yes		Yes	Yes			Uttar Pradesh	Hardoi	Krisnapur	INDIA: Uttar Pradesh, Hardoi, Krisnapur	27.3943 N 80.1250 E	HFX	Female	Cattle	2018-02-17
440	BTH350	Retrospective	N/A											Uttar Pradesh	Hardoi	Bhogipur	INDIA: Uttar Pradesh, Hardoi, Bhogipur	27.3943 N 80.1250 E	HFX	Female	Cattle	2018-02-17
441	BTH351	Retrospective	N/A											Uttar Pradesh	Bahraich	Panditpurwa chaisar	INDIA: Uttar Pradesh, Bahraich, Panditpurwa chaisar	27.5743 N 81.5953 E	HFX	Female	Cattle	2018-02-17
442	BTH352	Retrospective	N/A											Uttar Pradesh	Bahraich	Sukulpurwa	INDIA: Uttar Pradesh, Bahraich, Sukulpurwa	27.5743 N 81.5953 E	HFX	Female	Cattle	2018-02-17
443	BTH353	Retrospective	N/A											Uttar Pradesh	Lucknow	Ram nagar dhakwa	INDIA: Uttar Pradesh, Lucknow, Ram nagar dhakwa	26.8467 N 80.9462 E	HFX	Female	Cattle	2018-02-17
444	BTH354	Retrospective	N/A					Yes		Yes				Uttar Pradesh	Bahraich	Khandpurwa	INDIA: Uttar Pradesh, Bahraich, Khandpurwa	27.5743 N 81.5953 E	HFX	Female	Cattle	2018-02-17
445	BTH355	Retrospective	N/A											Uttar Pradesh	Bahraich	Shambhutara	INDIA: Uttar Pradesh, Bahraich, Shambhutara	27.5743 N 81.5953 E	HFX	Female	Cattle	2018-02-17
446	BTH356	Retrospective	N/A											Uttar Pradesh	Bahraich	Panditpurwa	INDIA: Uttar Pradesh, Bahraich, Panditpurwa	27.5743 N 81.5953 E	JRX	Female	Cattle	2018-03-01
447	BTH357	Retrospective	N/A					Yes		Yes	Yes			Uttar Pradesh	Lucknow	Madhavpur	INDIA: Uttar Pradesh, Lucknow, Madhavpur	26.8467 N 80.9462 E	HFX	Female	Cattle	2018-02-17
448	BTH358	Retrospective	N/A					Yes		Yes	Yes			Uttar Pradesh	Lucknow	Devuri rukhara	INDIA: Uttar Pradesh, Lucknow, Devuri rukhara	26.8467 N 80.9462 E	HFX	Female	Cattle	2018-02-17
449	BTH359	Retrospective	N/A											Uttar Pradesh	Lucknow	Samadhanpur	INDIA: Uttar Pradesh, Lucknow, Samadhanpur	26.8467 N 80.9462 E	HFX	Female	Cattle	2018-02-17
450	BTH360	Retrospective	N/A					Yes		Yes	Yes			Uttar Pradesh	Etawah	Pilkher	INDIA: Uttar Pradesh, Etawah, Pilkher	26.7788 N 79.0217 E	HFX	Female	Cattle	2018-02-17
451	BTH361	Retrospective	N/A					Yes		Yes	Yes			Uttar Pradesh	Etawah	Chandanpur	INDIA: Uttar Pradesh, Etawah, Chandanpur	26.7788 N 79.0217 E	HFX	Female	Cattle	2018-02-17
452	BTH362	Retrospective	N/A					Yes		Yes	Yes			Uttar Pradesh	Etawah	Pilkher	INDIA: Uttar Pradesh, Etawah, Pilkher	26.7788 N 79.0217 E	HFX	Female	Cattle	2018-02-17
453	BTH363	Retrospective	N/A					Yes		Yes				Uttar Pradesh	Lucknow	Rupnagar	INDIA: Uttar Pradesh, Lucknow, Rupnagar	26.8467 N 80.9462 E	HFX	Female	Cattle	2018-02-17
454	BTH364	Retrospective	N/A					Yes		Yes				Uttar Pradesh	Etawah	Bari foofai	INDIA: Uttar Pradesh, Etawah, Bari foofai	26.7788 N 79.0217 E	JRX	Female	Cattle	2018-03-01
455	BTH365	Retrospective	N/A					Yes		Yes				Uttar Pradesh	Etawah	Nagla Khoobi	INDIA: Uttar Pradesh, Etawah, Nagla Khoobi	26.7788 N 79.0217 E	JRX	Female	Cattle	2018-03-01
456	BTH366	Retrospective	N/A											Uttar Pradesh	Etawah	Pilkher	INDIA: Uttar Pradesh, Etawah, Pilkher	26.7788 N 79.0217 E	HFX	Female	Cattle	2018-02-17
457	BTH367	Retrospective	N/A					Yes		Yes	Yes			Uttar Pradesh	Faizabad	Fattepur	INDIA: Uttar Pradesh, Faizabad, Fattepur	26.7755 N 82.1502 E	HFX	Female	Cattle	2018-02-17
458	BTH368	Retrospective	N/A					Yes		Yes	Yes			Uttar Pradesh	Lucknow	Devuri rukhara	INDIA: Uttar Pradesh, Lucknow, Devuri rukhara	26.8467 N 80.9462 E	HFX	Female	Cattle	2018-02-17
459	BTH369	Retrospective	N/A					Yes		Yes	Yes			Uttar Pradesh	Faizabad	Rampur Halwara	INDIA: Uttar Pradesh, Faizabad, Rampur Halwara	26.7755 N 82.1502 E	JRX	Female	Cattle	2018-03-01
460	BTH370	Retrospective	N/A											Uttar Pradesh	Etawah	Siya ram pur	INDIA: Uttar Pradesh, Etawah, Siya ram pur	26.7788 N 79.0217 E	HFX	Female	Cattle	2018-02-17
461	BTH371	Retrospective	N/A					Yes		Yes	Yes			Uttar Pradesh	Raebareli	Deeh puresukkha	INDIA: Uttar Pradesh, Raebareli, Deeh puresukkha	26.2303 N 81.2404 E	JRX	Female	Cattle	2018-03-01
462	BTH372	Retrospective	N/A					Yes		Yes				Uttar Pradesh	Raebareli	Attaganj usri	INDIA: Uttar Pradesh, Raebareli, Attaganj usri	26.2303 N 81.2404 E	JRX	Female	Cattle	2018-03-01
463	BTH373	Retrospective	N/A					Yes		Yes				Uttar Pradesh	Raebareli	Jagdeshpur	INDIA: Uttar Pradesh, Raebareli, Jagdeshpur	26.2303 N 81.2404 E	JRX	Female	Cattle	2018-03-01
464	BTH374	Retrospective	N/A					Yes		Yes				Uttar Pradesh	Allahabad	Raghupur	INDIA: Uttar Pradesh, Allahabad, Raghupur	25.4358 N 81.8463 E	JRX	Female	Cattle	2018-03-01
465	BTH375	Retrospective	N/A											Uttar Pradesh	Allahabad	Bhadwan	INDIA: Uttar Pradesh, Allahabad, Bhadwan	25.4358 N 81.8463 E	JRX	Female	Cattle	2018-03-01
466	BTH376	Retrospective	N/A					Yes		Yes				Uttar Pradesh	Allahabad	Tara Gaon, Handia	INDIA: Uttar Pradesh, Allahabad, Tara Gaon, Handia	25.4358 N 81.8463 E	JRX	Female	Cattle	2018-03-01
467	BTH377	Retrospective	N/A											Uttar Pradesh	Allahabad	Mulnapur	INDIA: Uttar Pradesh, Allahabad, Mulnapur	25.4358 N 81.8463 E	HFX	Female	Cattle	2018-02-17
468	BTH378	Retrospective	N/A											Uttar Pradesh	Bahraich	Sukulpurwa	INDIA: Uttar Pradesh, Bahraich, Sukulpurwa	27.5743 N 81.5953 E	HFX	Female	Cattle	2018-02-17
469	BTH379	Retrospective	N/A					Yes		Yes				Uttar Pradesh	Bahraich	Holagada	INDIA: Uttar Pradesh, Bahraich, Holagada	27.5743 N 81.5953 E	HFX	Female	Cattle	2018-02-17
470	BTH380	Retrospective	N/A					Yes		Yes				Uttar Pradesh	Faizabad	Fattepur	INDIA: Uttar Pradesh, Faizabad, Fattepur	26.7755 N 82.1502 E	HFX	Female	Cattle	2018-02-17
471	BTH381	Retrospective	N/A											Uttar Pradesh	Saharanpur	Sadoli hariya	INDIA: Uttar Pradesh, Saharanpur, Sadoli hariya	29.9679 N 77.5453 E	HFX	Female	Cattle	2018-02-17
472	BTH382	Retrospective	N/A					Yes		Yes				Uttar Pradesh	Allahabad	Bala	INDIA: Uttar Pradesh, Allahabad, Bala	25.4358 N 81.8463 E	HFX	Female	Cattle	2018-02-17
473	BTH383	Retrospective	N/A					Yes		Yes	Yes			Uttar Pradesh	Saharanpur	Hasanpur	INDIA: Uttar Pradesh, Saharanpur, Hasanpur	29.9679 N 77.5453 E	HFX	Female	Cattle	2018-02-17
474	BTH384	Retrospective	N/A					Yes		Yes				Uttar Pradesh	Meerut	Khajuri	INDIA: Uttar Pradesh, Meerut, Khajuri	28.9845 N 77.7064 E	HFX	Female	Cattle	2018-02-17
475	BTH385	Retrospective	N/A					Yes		Yes	Yes			Uttar Pradesh	Saharanpur	Sherpur	INDIA: Uttar Pradesh, Saharanpur, Sherpur	29.9679 N 77.5453 E	HFX	Female	Cattle	2018-02-17
476	BTH386	Retrospective	N/A											Uttar Pradesh	Allahabad	Sinki Kala	INDIA: Uttar Pradesh, Allahabad, Sinki Kala	25.4358 N 81.8463 E	HFX	Female	Cattle	2018-02-17
477	BTH387	Retrospective	N/A											Uttar Pradesh	Allahabad	Bariapur	INDIA: Uttar Pradesh, Allahabad, Bariapur	25.4358 N 81.8463 E	HFX	Female	Cattle	2018-02-17
478	BTH388	Retrospective	N/A					Yes		Yes	Yes			Uttar Pradesh	Lucknow	Rasulpur katoli	INDIA: Uttar Pradesh, Lucknow, Rasulpur katoli	26.8467 N 80.9462 E	HFX	Female	Cattle	2018-02-17
479	BTH389	Retrospective	N/A											Uttar Pradesh	Allahabad	Mulnapur	INDIA: Uttar Pradesh, Allahabad, Mulnapur	25.4358 N 81.8463 E	HFX	Female	Cattle	2018-02-17
480	BTH390	Retrospective	N/A											Uttar Pradesh	Saharanpur	Sadoli hariya	INDIA: Uttar Pradesh, Saharanpur, Sadoli hariya	29.9679 N 77.5453 E	HFX	Female	Cattle	2018-02-17
481	BTH391	Retrospective	N/A					Yes		Yes				Uttar Pradesh	Bahraich	Sahasrawa	INDIA: Uttar Pradesh, Bahraich, Sahasrawa	27.5743 N 81.5953 E	HFX	Female	Cattle	2018-02-17
482	BTH392	Retrospective	N/A					Yes		Yes	Yes			Uttar Pradesh	Hardoi	Krisnapur	INDIA: Uttar Pradesh, Hardoi, Krisnapur	27.3943 N 80.1250 E	HFX	Female	Cattle	2018-02-17
483	BTH393	Retrospective	N/A					Yes		Yes				Uttar Pradesh	Allahabad	Raghupur	INDIA: Uttar Pradesh, Allahabad, Raghupur	25.4358 N 81.8463 E	HFX	Female	Cattle	2018-02-17
484	BTH394	Retrospective	N/A					Yes		Yes	Yes			Uttar Pradesh	Hardoi	Bhogipur	INDIA: Uttar Pradesh, Hardoi, Bhogipur	27.3943 N 80.1250 E	HFX	Female	Cattle	2018-02-17
485	BTH395	Retrospective	N/A					Yes		Yes	Yes			Uttar Pradesh	Kannauj	Jasoda	INDIA: Uttar Pradesh, Kannauj, Jasoda	27.0558 N 79.5671 E	HFX	Female	Cattle	2018-02-17
486	BTH396	Retrospective	N/A											Uttar Pradesh	Etawah	Pilkher	INDIA: Uttar Pradesh, Etawah, Pilkher	26.7788 N 79.0217 E	HFX	Female	Cattle	2018-02-17
487	BTH397	Retrospective	N/A					Yes						Uttar Pradesh	Gonda	Chandwatpur	INDIA: Uttar Pradesh, Gonda, Chandwatpur	27.1333 N 81.9333 E	HFX	Female	Cattle	2018-02-17
488	BTH398	Retrospective	N/A											Uttar Pradesh	Saharanpur	Beharaki	INDIA: Uttar Pradesh, Saharanpur, Beharaki	29.9679 N 77.5453 E	HFX	Female	Cattle	2018-02-17
489	BTH399	Retrospective	N/A					Yes						Uttar Pradesh	Saharanpur	Ambedkarpuram	INDIA: Uttar Pradesh, Saharanpur, Ambedkarpuram	29.9679 N 77.5453 E	HFX	Female	Cattle	2018-02-17
490	BTH400	Retrospective	N/A											Uttar Pradesh	Saharanpur	Hasanpur	INDIA: Uttar Pradesh, Saharanpur, Hasanpur	29.9679 N 77.5453 E	HFX	Female	Cattle	2018-02-17
491	BTH401	Retrospective	N/A											Uttar Pradesh	Saharanpur	Nandi	INDIA: Uttar Pradesh, Saharanpur, Nandi	29.9679 N 77.5453 E	HFX	Female	Cattle	2018-02-17
492	BTH402	Retrospective	N/A					Yes						Uttar Pradesh	Saharanpur	Sadoli hariya	INDIA: Uttar Pradesh, Saharanpur, Sadoli hariya	29.9679 N 77.5453 E	HFX	Female	Cattle	2018-02-17
493	BTH403	Retrospective	N/A											Uttar Pradesh	Saharanpur	Hasanpur	INDIA: Uttar Pradesh, Saharanpur, Hasanpur	29.9679 N 77.5453 E	HFX	Female	Cattle	2018-02-17
494	BTH404	Retrospective	N/A					Yes						Uttar Pradesh	Saharanpur	Hasanpur	INDIA: Uttar Pradesh, Saharanpur, Hasanpur	29.9679 N 77.5453 E	HFX	Female	Cattle	2018-02-17
495	BTH405	Retrospective	N/A					Yes						Uttar Pradesh	Faizabad	Fattepur	INDIA: Uttar Pradesh, Faizabad, Fattepur	26.7755 N 82.1502 E	HFX	Female	Cattle	2018-02-17
496	BTH406	Retrospective	N/A					Yes						Uttar Pradesh	Hardoi	Krisnapur	INDIA: Uttar Pradesh, Hardoi, Krisnapur	27.3943 N 80.1250 E	HFX	Female	Cattle	2018-02-17
497	BTH407	Retrospective	N/A					Yes						Uttar Pradesh	Gonda	Pure Udai	INDIA: Uttar Pradesh, Gonda, Pure Udai	27.1333 N 81.9333 E	HFX	Female	Cattle	2018-02-17
498	BTH408	Retrospective	N/A											Uttar Pradesh	Meerut	Khajuri	INDIA: Uttar Pradesh, Meerut, Khajuri	28.9845 N 77.7064 E	HFX	Female	Cattle	2018-02-17
499	BTH409	Retrospective	N/A					Yes		Yes				Uttar Pradesh	Gonda	Kesahawpur Paharwa	INDIA: Uttar Pradesh, Gonda, Kesahawpur Paharwa	27.1333 N 81.9333 E	JRX	Female	Cattle	2018-03-01
500	BTH410	Retrospective	N/A					Yes						Uttar Pradesh	Raebareli	Attaganj usri	INDIA: Uttar Pradesh, Raebareli, Attaganj usri	26.2303 N 81.2404 E	HFX	Female	Cattle	2018-02-17
501	BTH411	Retrospective	N/A											Uttar Pradesh	Allahabad	Dharampur	INDIA: Uttar Pradesh, Allahabad, Dharampur	25.4358 N 81.8463 E	HFX	Female	Cattle	2018-02-17
502	BTH412	Retrospective	N/A					Yes		Yes				Uttar Pradesh	Allahabad	Tara Gaon, Handia	INDIA: Uttar Pradesh, Allahabad, Tara Gaon, Handia	25.4358 N 81.8463 E	JRX	Female	Cattle	2018-03-01
503	BTH413	Retrospective	N/A					Yes						Uttar Pradesh	Raebareli	Attaganj usri	INDIA: Uttar Pradesh, Raebareli, Attaganj usri	26.2303 N 81.2404 E	HFX	Female	Cattle	2018-02-17
504	BTH414	Retrospective	N/A											Uttar Pradesh	Raebareli	Attaganj usri	INDIA: Uttar Pradesh, Raebareli, Attaganj usri	26.2303 N 81.2404 E	HFX	Female	Cattle	2018-02-17
505	BTH415	Retrospective	N/A					Yes						Uttar Pradesh	Gonda	Bhduwa Tarhar	INDIA: Uttar Pradesh, Gonda, Bhduwa Tarhar	27.1333 N 81.9333 E	HFX	Female	Cattle	2018-02-17
506	BTH416	Retrospective	N/A											Uttar Pradesh	Kannauj	Nainapur	INDIA: Uttar Pradesh, Kannauj, Nainapur	27.0558 N 79.5671 E	HFX	Female	Cattle	2018-02-17
507	BTH417	Retrospective	N/A											Uttar Pradesh	Meerut	Alipur	INDIA: Uttar Pradesh, Meerut, Alipur	28.9845 N 77.7064 E	HFX	Female	Cattle	2018-02-17
508	BTH418	Retrospective	N/A											Uttar Pradesh	Allahabad	Pandeypur	INDIA: Uttar Pradesh, Allahabad, Pandeypur	25.4358 N 81.8463 E	HFX	Female	Cattle	2018-02-17
509	BTH419	Retrospective	N/A											Uttar Pradesh	Kannauj	Nawada	INDIA: Uttar Pradesh, Kannauj, Nawada	27.0558 N 79.5671 E	HFX	Female	Cattle	2018-02-17
510	BTH420	Retrospective	N/A											Uttar Pradesh	Etawah	Pilkher	INDIA: Uttar Pradesh, Etawah, Pilkher	26.7788 N 79.0217 E	HFX	Female	Cattle	2018-02-17
511	BTH421	Retrospective	N/A											Uttar Pradesh	Etawah	Tak Pura	INDIA: Uttar Pradesh, Etawah, Tak Pura	26.7788 N 79.0217 E	HFX	Female	Cattle	2018-02-17
512	BTH422	Retrospective	N/A					Yes						Uttar Pradesh	Bahraich	Dhamsideeh	INDIA: Uttar Pradesh, Bahraich, Dhamsideeh	27.5743 N 81.5953 E	HFX	Female	Cattle	2018-02-17
513	BTH423	Retrospective	N/A											Uttar Pradesh	Bahraich	Nethia visaidihwa	INDIA: Uttar Pradesh, Bahraich, Nethia visaidihwa	27.5743 N 81.5953 E	HFX	Female	Cattle	2018-02-17
514	BTH424	Retrospective	N/A											Uttar Pradesh	Bahraich	Ramdas purwa	INDIA: Uttar Pradesh, Bahraich, Ramdas purwa	27.5743 N 81.5953 E	HFX	Female	Cattle	2018-02-17
515	BTH425	Retrospective	N/A											Uttar Pradesh	Saharanpur	Ambedkarpuram	INDIA: Uttar Pradesh, Saharanpur, Ambedkarpuram	29.9679 N 77.5453 E	JRX	Female	Cattle	2018-03-01
516	BTH426	Retrospective	N/A					Yes		Yes				Uttar Pradesh	Faizabad	Kudha Kashava Pur	INDIA: Uttar Pradesh, Faizabad, Kudha Kashava Pur	26.7755 N 82.1502 E	JRX	Female	Cattle	2018-03-01
517	BTH427	Retrospective	N/A					Yes		Yes	Yes			Uttar Pradesh	Faizabad	Kuttia	INDIA: Uttar Pradesh, Faizabad, Kuttia	26.7755 N 82.1502 E	JRX	Female	Cattle	2018-03-01
518	BTH428	Retrospective	N/A					Yes		Yes				Uttar Pradesh	Lucknow	Bagmat Kheda	INDIA: Uttar Pradesh, Lucknow, Bagmat Kheda	26.8467 N 80.9462 E	JRX	Female	Cattle	2018-03-01
519	BTH429	Retrospective	N/A											Uttar Pradesh	Meerut	Solda	INDIA: Uttar Pradesh, Meerut, Solda	28.9845 N 77.7064 E	JRX	Female	Cattle	2018-03-01
520	BTH430	Retrospective	N/A					Yes		Yes				Uttar Pradesh	Kannauj	Jasoda	INDIA: Uttar Pradesh, Kannauj, Jasoda	27.0558 N 79.5671 E	JRX	Female	Cattle	2018-03-01
521	BTH431	Retrospective	N/A					Yes		Yes	Yes			Uttar Pradesh	Meerut	Bhatipura	INDIA: Uttar Pradesh, Meerut, Bhatipura	28.9845 N 77.7064 E	JRX	Female	Cattle	2018-03-01
522	BTH432	Retrospective	N/A					Yes		Yes	Yes			Uttar Pradesh	Meerut	Sona	INDIA: Uttar Pradesh, Meerut, Sona	28.9845 N 77.7064 E	JRX	Female	Cattle	2018-03-01
523	BTH433	Retrospective	N/A					Yes		Yes				Uttar Pradesh	Meerut	Sona	INDIA: Uttar Pradesh, Meerut, Sona	28.9845 N 77.7064 E	JRX	Female	Cattle	2018-03-01
524	BTH434	Retrospective	N/A					Yes						Uttar Pradesh	Saharanpur	Beharaki	INDIA: Uttar Pradesh, Saharanpur, Beharaki	29.9679 N 77.5453 E	HFX	Female	Cattle	2018-02-17
525	BTH435	Retrospective	N/A											Uttar Pradesh	Saharanpur	Beharaki	INDIA: Uttar Pradesh, Saharanpur, Beharaki	29.9679 N 77.5453 E	HFX	Female	Cattle	2018-02-17
526	BTH436	Retrospective	N/A											Uttar Pradesh	Saharanpur	Sadoli hariya	INDIA: Uttar Pradesh, Saharanpur, Sadoli hariya	29.9679 N 77.5453 E	HFX	Female	Cattle	2018-02-17
527	BTH437	Retrospective	N/A					Yes						Uttar Pradesh	Saharanpur	Sadoli hariya	INDIA: Uttar Pradesh, Saharanpur, Sadoli hariya	29.9679 N 77.5453 E	HFX	Female	Cattle	2018-02-17
528	BTH438	Retrospective	N/A											Uttar Pradesh	Saharanpur	Nandi	INDIA: Uttar Pradesh, Saharanpur, Nandi	29.9679 N 77.5453 E	HFX	Female	Cattle	2018-02-17
529	BTH439	Retrospective	N/A					Yes						Uttar Pradesh	Saharanpur	Sadoli hariya	INDIA: Uttar Pradesh, Saharanpur, Sadoli hariya	29.9679 N 77.5453 E	HFX	Female	Cattle	2018-02-17
530	BTH440	Retrospective	N/A					Yes						Uttar Pradesh	Faizabad	Ashapur	INDIA: Uttar Pradesh, Faizabad, Ashapur	26.7755 N 82.1502 E	HFX	Female	Cattle	2018-02-17
531	BTH441	Retrospective	N/A					Yes						Uttar Pradesh	Faizabad	Gopalpur	INDIA: Uttar Pradesh, Faizabad, Gopalpur	26.7755 N 82.1502 E	HFX	Female	Cattle	2018-02-17
532	BTH442	Retrospective	N/A											Uttar Pradesh	Etawah	Pilkher	INDIA: Uttar Pradesh, Etawah, Pilkher	26.7788 N 79.0217 E	JRX	Female	Cattle	2018-03-01
533	BTH443	Retrospective	N/A											Uttar Pradesh	Etawah	Nagla Prithvi	INDIA: Uttar Pradesh, Etawah, Nagla Prithvi	26.7788 N 79.0217 E	JRX	Female	Cattle	2018-03-01
534	BTH444	Retrospective	N/A											Uttar Pradesh	Etawah	Jainpur Nagar	INDIA: Uttar Pradesh, Etawah, Jainpur Nagar	26.7788 N 79.0217 E	JRX	Female	Cattle	2018-03-01
535	BTH445	Retrospective	N/A					Yes		Yes				Uttar Pradesh	Bahraich	Holagada	INDIA: Uttar Pradesh, Bahraich, Holagada	27.5743 N 81.5953 E	JRX	Female	Cattle	2018-03-01
536	BTH446	Retrospective	N/A											Uttar Pradesh	Bahraich	Majhigawapurwa	INDIA: Uttar Pradesh, Bahraich, Majhigawapurwa	27.5743 N 81.5953 E	JRX	Female	Cattle	2018-03-01
537	BTH447	Retrospective	N/A											Uttar Pradesh	Etawah	Pachdevra	INDIA: Uttar Pradesh, Etawah, Pachdevra	26.7788 N 79.0217 E	JRX	Female	Cattle	2018-03-01
538	BTH449	Retrospective	N/A											Uttar Pradesh	Bahraich	Sahasrwa	INDIA: Uttar Pradesh, Bahraich, Sahasrwa	27.5743 N 81.5953 E	JRX	Female	Cattle	2018-03-01
539	BTH450	Retrospective	N/A											Uttar Pradesh	Bahraich	Holagada	INDIA: Uttar Pradesh, Bahraich, Holagada	27.5743 N 81.5953 E	JRX	Female	Cattle	2018-03-01
540	BTH451	Retrospective	N/A											Uttar Pradesh	Bahraich	BANWARIPURWA	INDIA: Uttar Pradesh, Bahraich, BANWARIPURWA	27.5743 N 81.5953 E	JRX	Female	Cattle	2018-03-01
541	BTH452	Retrospective	N/A											Uttar Pradesh	Allahabad	Bariapur	INDIA: Uttar Pradesh, Allahabad, Bariapur	25.4358 N 81.8463 E	JRX	Female	Cattle	2018-03-01
542	BTH453	Retrospective	N/A											Bihar	Buxar	Akauna	INDIA: Bihar, Buxar, Akauna	25.5647 N 84.0069 E	HFX	Female	Cattle	2018-01-30
543	BTH454	Retrospective	N/A											Bihar	Buxar	Akauna	INDIA: Bihar, Buxar, Akauna	25.5647 N 84.0069 E	HFX	Female	Cattle	2018-01-30
544	BTH455	Retrospective	N/A											Bihar	Buxar	Danpura	INDIA: Bihar, Buxar, Danpura	25.5647 N 84.0069 E	HFX	Female	Cattle	2018-01-30
545	BTH456	Retrospective	N/A											Bihar	Saran	Alli pur, Chhapra	INDIA: Bihar, Saran, Alli pur, Chhapra	25.7794 N 84.7458 E	HFX	Female	Cattle	2018-01-30
546	BTH457	Retrospective	N/A											Bihar	Saran	Alli pur, Chhapra	INDIA: Bihar, Saran, Alli pur, Chhapra	25.7794 N 84.7458 E	HFX	Female	Cattle	2018-01-30
547	BTH458	Retrospective	N/A											Bihar	Saran	Alli pur, Chhapra	INDIA: Bihar, Saran, Alli pur, Chhapra	25.7794 N 84.7458 E	HFX	Female	Cattle	2018-01-30
548	BTH459	Retrospective	N/A											Bihar	Saran	Alli pur, Chhapra	INDIA: Bihar, Saran, Alli pur, Chhapra	25.7794 N 84.7458 E	HFX	Female	Cattle	2018-01-30
549	BTH460	Retrospective	N/A											Bihar	Saran	Alli pur, Chhapra	INDIA: Bihar, Saran, Alli pur, Chhapra	25.7794 N 84.7458 E	HFX	Female	Cattle	2018-01-30
550	BTH461	Retrospective	N/A											Bihar	Saran	Alli pur, Chhapra	INDIA: Bihar, Saran, Alli pur, Chhapra	25.7794 N 84.7458 E	HFX	Female	Cattle	2018-01-30
551	BTH462	Retrospective	N/A											Bihar	Saran	Alli pur, Chhapra	INDIA: Bihar, Saran, Alli pur, Chhapra	25.7794 N 84.7458 E	HFX	Female	Cattle	2018-01-30
552	BTH463	Retrospective	N/A											Bihar	Buxar	Danpura	INDIA: Bihar, Buxar, Danpura	25.5647 N 84.0069 E	HFX	Female	Cattle	2018-01-30
553	BTH464	Retrospective	N/A											Bihar	Buxar	Danpura	INDIA: Bihar, Buxar, Danpura	25.5647 N 84.0069 E	HFX	Female	Cattle	2018-01-30
554	BTH465	Retrospective	N/A											Bihar	Buxar	CHAKKI	INDIA: Bihar, Buxar, Chakki	25.5647 N 84.0069 E	HFX	Female	Cattle	2018-01-30
555	BTH466	Retrospective	N/A											Bihar	Buxar	CHAKKI	INDIA: Bihar, Buxar, Chakki	25.5647 N 84.0069 E	HFX	Female	Cattle	2018-01-30
556	BTH467	Retrospective	N/A											Bihar	Buxar	Akauna	INDIA: Bihar, Buxar, Akauna	25.5647 N 84.0069 E	HFX	Female	Cattle	2018-01-30
557	BTH468	Retrospective	N/A											Bihar	Buxar	Chunidandh	INDIA: Bihar, Buxar, Chunidandh	25.5647 N 84.0069 E	HFX	Female	Cattle	2018-01-30
558	BTH469	Retrospective	N/A											Bihar	Buxar	Chunidandh	INDIA: Bihar, Buxar, Chunidandh	25.5647 N 84.0069 E	HFX	Female	Cattle	2018-01-30
559	BTH470	Retrospective	N/A											Bihar	Arrah	Hareya	INDIA: Bihar, Arrah, Hareya	25.5560 N 84.6638 E	HFX	Female	Cattle	2018-01-30
560	BTH471	Retrospective	N/A											Bihar	Buxar	Tilak Rai	INDIA: Bihar, Buxar, Tilak Rai	25.5647 N 84.0069 E	HFX	Female	Cattle	2018-01-30
561	BTH472	Retrospective	N/A											Bihar	Buxar	Banheji ka dera	INDIA: Bihar, Buxar, Banheji ka dera	25.5647 N 84.0069 E	HFX	Female	Cattle	2018-01-30
562	BTH473	Retrospective	N/A											Bihar	Buxar	Pratap Sagar	INDIA: Bihar, Buxar, Pratap Sagar	25.5647 N 84.0069 E	HFX	Female	Cattle	2018-01-30
563	BTH474	Retrospective	N/A											Bihar	Saran	Shyale pur, Chhapra	INDIA: Bihar, Saran, Shyale pur, Chhapra	25.7794 N 84.7458 E	HFX	Female	Cattle	2018-01-30
564	BTH475	Retrospective	N/A											Bihar	Buxar	Dakshin tola dumraon	INDIA: Bihar, Buxar, Dakshin tola dumraon	25.5647 N 84.0069 E	HFX	Female	Cattle	2018-01-30
565	BTH476	Retrospective	N/A											Bihar	Buxar	Chakki	INDIA: Bihar, Buxar, Chakki	25.5647 N 84.0069 E	HFX	Female	Cattle	2018-01-30
566	BTH477	Retrospective	N/A											Bihar	Buxar	Chotka Rajpur	INDIA: Bihar, Buxar, Chotka Rajpur	25.5647 N 84.0069 E	HFX	Female	Cattle	2018-01-30
567	BTH478	Retrospective	N/A											Bihar	Buxar	Baeragi Tola	INDIA: Bihar, Buxar, Baeragi Tola	25.5647 N 84.0069 E	HFX	Female	Cattle	2018-01-30
568	BTH479	Retrospective	N/A											Bihar	Buxar	Amsari	INDIA: Bihar, Buxar, Amsari	25.5647 N 84.0069 E	HFX	Female	Cattle	2018-01-30
569	BTH480	Retrospective	N/A											Bihar	Saran	Alli pur, Chhapra	INDIA: Bihar, Saran, Alli pur, Chhapra	25.7794 N 84.7458 E	HFX	Female	Cattle	2018-01-30
570	BTH481	Retrospective	N/A											Bihar	Buxar	Shya	INDIA: Bihar, Buxar, Shya	25.5647 N 84.0069 E	HFX	Female	Cattle	2018-01-30
571	BTH482	Retrospective	N/A											Bihar	Buxar	Simri	INDIA: Bihar, Buxar, Simri	25.5647 N 84.0069 E	HFX	Female	Cattle	2018-01-30
572	BTH483	Retrospective	N/A											Bihar	Buxar	Araila	INDIA: Bihar, Buxar, Araila	25.5647 N 84.0069 E	HFX	Female	Cattle	2018-01-30
573	BTH484	Retrospective	N/A											Bihar	Saran	Alli pur, Chhapra	INDIA: Bihar, Saran, Alli pur, Chhapra	25.7794 N 84.7458 E	HFX	Female	Cattle	2018-01-30
574	BTH485	Retrospective	N/A											Bihar	Buxar	Chakki	INDIA: Bihar, Buxar, Chakki	25.5647 N 84.0069 E	HFX	Female	Cattle	2018-01-30
575	BTH486	Retrospective	N/A											Bihar	Buxar	Chakki	INDIA: Bihar, Buxar, Chakki	25.5647 N 84.0069 E	HFX	Female	Cattle	2018-01-30
576	BTH487	Retrospective	N/A											Bihar	Saran	Naudihan, Chhapra	INDIA: Bihar, Saran, Naudihan, Chhapra	25.7794 N 84.7458 E	HFX	Female	Cattle	2018-01-30
577	BTH488	Retrospective	N/A											Bihar	Buxar	Simri	INDIA: Bihar, Buxar, Simri	25.5647 N 84.0069 E	HFX	Female	Cattle	2018-01-30
578	BTH489	Retrospective	N/A											Bihar	Saran	Alli pur, Chhapra	INDIA: Bihar, Saran, Alli pur, Chhapra	25.7794 N 84.7458 E	HFX	Female	Cattle	2018-01-30
579	BTH490	Retrospective	N/A											Bihar	Saran	Alli pur, Chhapra	INDIA: Bihar, Saran, Alli pur, Chhapra	25.7794 N 84.7458 E	HFX	Female	Cattle	2018-01-30
580	BTH491	Retrospective	N/A											Bihar	Saran	Alli pur, Chhapra	INDIA: Bihar, Saran, Alli pur, Chhapra	25.7794 N 84.7458 E	HFX	Female	Cattle	2018-01-30
581	BTH492	Retrospective	N/A											Bihar	Buxar	Chunidandh	INDIA: Bihar, Buxar, Chunidandh	25.5647 N 84.0069 E	HFX	Female	Cattle	2018-01-30
582	BTH493	Retrospective	N/A											Bihar	Saran	Naudihan, Chhapra	INDIA: Bihar, Saran, Naudihan, Chhapra	25.7794 N 84.7458 E	HFX	Female	Cattle	2018-01-30
583	BTH494	Retrospective	N/A											Bihar	Buxar	Bhola dera	INDIA: Bihar, Buxar, Bhola dera	25.5647 N 84.0069 E	HFX	Female	Cattle	2018-01-30
584	BTH495	Retrospective	N/A											Bihar	Saran	Chakdheria, Chhapra	INDIA: Bihar, Saran, Chakdheria, Chhapra	25.7794 N 84.7458 E	HFX	Female	Cattle	2018-01-30
585	BTH496	Retrospective	N/A											Bihar	Saran	Chakdheria, Chhapra	INDIA: Bihar, Saran, Chakdheria, Chhapra	25.7794 N 84.7458 E	HFX	Female	Cattle	2018-01-30
586	BTH497	Retrospective	N/A											Bihar	Saran	Chakdheria, Chhapra	INDIA: Bihar, Saran, Chakdheria, Chhapra	25.7794 N 84.7458 E	HFX	Female	Cattle	2018-01-30
587	BTH498	Retrospective	N/A											Bihar	Saran	Chakdheria, Chhapra	INDIA: Bihar, Saran, Chakdheria, Chhapra	25.7794 N 84.7458 E	HFX	Female	Cattle	2018-01-30
588	BTH499	Retrospective	N/A											Bihar	Saran	Chakdheria, Chhapra	INDIA: Bihar, Saran, Chakdheria, Chhapra	25.7794 N 84.7458 E	HFX	Female	Cattle	2018-01-30
589	BTH500	Retrospective	N/A											Bihar	Saran	Chakdheria, Chhapra	INDIA: Bihar, Saran, Chakdheria, Chhapra	25.7794 N 84.7458 E	HFX	Female	Cattle	2018-01-30
590	BTH501	Retrospective	N/A											Bihar	Saran	Chakdheria, Chhapra	INDIA: Bihar, Saran, Chakdheria, Chhapra	25.7794 N 84.7458 E	HFX	Female	Cattle	2018-01-30
591	BTH502	Retrospective	N/A											Bihar	Saran	Chakdheria, Chhapra	INDIA: Bihar, Saran, Chakdheria, Chhapra	25.7794 N 84.7458 E	HFX	Female	Cattle	2018-01-30
592	BTH503	Retrospective	N/A											Bihar	Saran	Kashamar, Chhapra	INDIA: Bihar, Saran, Kashamar, Chhapra	25.7794 N 84.7458 E	HFX	Female	Cattle	2018-01-30
593	BTH504	Retrospective	N/A											Bihar	Arrah	Charghat	INDIA: Bihar, Arrah, Charghat	25.5560 N 84.6638 E	HFX	Female	Cattle	2018-01-30
594	BTH505	Retrospective	N/A											Bihar	Buxar	Tilak Rai	INDIA: Bihar, Buxar, Tilak Rai	25.5647 N 84.0069 E	HFX	Female	Cattle	2018-01-30
595	BTH506	Retrospective	N/A											Bihar	Saran	Alli pur, Chhapra	INDIA: Bihar, Saran, Alli pur, Chhapra	25.7794 N 84.7458 E	HFX	Female	Cattle	2018-01-30
596	BTH507	Retrospective	N/A											Bihar	Vaishali	Daudnagar	INDIA: Bihar, Vaishali, Daudnagar	25.8667 N 85.0500 E	HFX	Female	Cattle	2018-01-30
597	BTH508	Retrospective	N/A											Jharkhand	Jharkhand	Berwari	INDIA: Jharkhand, Jharkhand, Berwari	23.3441 N 85.3096 E	JRX	Female	Cattle	2018-03-10
598	BTH509	Retrospective	N/A											Jharkhand	Jharkhand	Jiling	INDIA: Jharkhand, Jharkhand, Jiling	23.3441 N 85.3096 E	HFX	Female	Cattle	2018-03-10
599	BTH510	Retrospective	N/A											Jharkhand	Jharkhand	Rampur	INDIA: Jharkhand, Jharkhand, Rampur	23.3441 N 85.3096 E	HFX	Female	Cattle	2018-03-10
600	BTH511	Retrospective	N/A											Jharkhand	Jharkhand	Pundri	INDIA: Jharkhand, Jharkhand, Pundri	23.3441 N 85.3096 E	JRX	Female	Cattle	2018-03-10
601	BTH512	Retrospective	N/A											Jharkhand	Jharkhand	Jalondha	INDIA: Jharkhand, Jharkhand, Jalondha	23.3441 N 85.3096 E	JRX	Female	Cattle	2018-03-10
602	BTH513	Retrospective	N/A											Jharkhand	Jharkhand	Soba	INDIA: Jharkhand, Jharkhand, Soba	23.3441 N 85.3096 E	HFX	Female	Cattle	2018-03-10
603	BTH514	Retrospective	N/A											Jharkhand	Jharkhand	Kabalu	INDIA: Jharkhand, Jharkhand, Kabalu	23.3441 N 85.3096 E	HFX	Female	Cattle	2018-03-10
604	BTH515	Retrospective	N/A											Jharkhand	Jharkhand	Chatakpur	INDIA: Jharkhand, Jharkhand, Chatakpur	23.3441 N 85.3096 E	JRX	Female	Cattle	2018-03-10
605	BTH516	Retrospective	N/A											Jharkhand	Jharkhand	Berwari	INDIA: Jharkhand, Jharkhand, Berwari	23.3441 N 85.3096 E	HFX	Female	Cattle	2018-03-10
606	BTH517	Retrospective	N/A											Jharkhand	Jharkhand	Tigra	INDIA: Jharkhand, Jharkhand, Tigra	23.3441 N 85.3096 E	HFX	Female	Cattle	2018-03-10
607	BTH518	Retrospective	N/A											Jharkhand	Jharkhand	Devariya	INDIA: Jharkhand, Jharkhand, Devariya	23.3441 N 85.3096 E	JRX	Female	Cattle	2018-03-10
608	BTH520	Retrospective	N/A											Jharkhand	Jharkhand	Caimo Patratoli	INDIA: Jharkhand, Jharkhand, Caimo Patratoli	23.3441 N 85.3096 E	HFX	Female	Cattle	2018-03-10
609	BTH521	Retrospective	N/A											Jharkhand	Jharkhand	Phutkaltoli	INDIA: Jharkhand, Jharkhand, Phutkaltoli	23.3441 N 85.3096 E	HFX	Female	Cattle	2018-03-10
610	BTH522	Retrospective	N/A											Jharkhand	Jharkhand	Chapatoli Bujaliya	INDIA: Jharkhand, Jharkhand, Chapatoli Bujaliya	23.3441 N 85.3096 E	HFX	Female	Cattle	2018-03-10
611	BTH523	Retrospective	N/A											Jharkhand	Jharkhand	Chapa toli	INDIA: Jharkhand, Jharkhand, Chapa toli	23.3441 N 85.3096 E	HFX	Female	Cattle	2018-03-10
612	BTH524	Retrospective	N/A											Jharkhand	Jharkhand	Senha	INDIA: Jharkhand, Jharkhand, Senha	23.3441 N 85.3096 E	HFX	Female	Cattle	2018-03-10
613	BTH525	Retrospective	N/A											Jharkhand	Jharkhand	Haishalpiri	INDIA: Jharkhand, Jharkhand, Haishalpiri	23.3441 N 85.3096 E	JRX	Female	Cattle	2018-03-10
614	BTH526	Retrospective	N/A											Jharkhand	Jharkhand	Senha	INDIA: Jharkhand, Jharkhand, Senha	23.3441 N 85.3096 E	JRX	Female	Cattle	2018-03-10
615	BTH527	Retrospective	N/A											Jharkhand	Jharkhand	Manatu	INDIA: Jharkhand, Jharkhand, Manatu	23.3441 N 85.3096 E	JRX	Female	Cattle	2018-03-10
616	BTH528	Retrospective	N/A											Jharkhand	Jharkhand	Tigra	INDIA: Jharkhand, Jharkhand, Tigra	23.3441 N 85.3096 E	HFX	Female	Cattle	2018-03-10
617	BTH529	Retrospective	N/A											Jharkhand	Jharkhand	Pirra	INDIA: Jharkhand, Jharkhand, Pirra	23.3441 N 85.3096 E	HFX	Female	Cattle	2018-03-10
618	BTH530	Retrospective	N/A											Jharkhand	Jharkhand	Simaliya	INDIA: Jharkhand, Jharkhand, Simaliya	23.3441 N 85.3096 E	HFX	Female	Cattle	2018-03-10
619	BTH531	Retrospective	N/A											Jharkhand	Jharkhand	Chipo	INDIA: Jharkhand, Jharkhand, Chipo	23.3441 N 85.3096 E	HFX	Female	Cattle	2018-03-10
620	BTH532	Retrospective	N/A											Jharkhand	Jharkhand	kasitola	INDIA: Jharkhand, Jharkhand, kasitola	23.3441 N 85.3096 E	HFX	Female	Cattle	2018-03-10
621	BTH701	Retrospective	N/A											Maharashtra	Nashik	Sayle	INDIA: Maharashtra, Nashik, Sayle	20.0119 N 73.7902 E	HFX	Female	Cattle	2018-08-09
622	BTH702	Retrospective	N/A											Maharashtra	Nashik	Pathare	INDIA: Maharashtra, Nashik, Pathare	20.0119 N 73.7902 E	HFX	Female	Cattle	2018-08-09
623	BTH703	Retrospective	N/A											Maharashtra	Nashik	Sayle	INDIA: Maharashtra, Nashik, Sayle	20.0119 N 73.7902 E	HFX	Female	Cattle	2018-08-09
624	BTH704	Retrospective	N/A											Maharashtra	Nashik	Sayle	INDIA: Maharashtra, Nashik, Sayle	20.0119 N 73.7902 E	HFX	Female	Cattle	2018-08-09
625	BTH705	Retrospective	N/A											Maharashtra	Nashik	Sayle	INDIA: Maharashtra, Nashik, Sayle	20.0119 N 73.7902 E	HFX	Female	Cattle	2018-08-09
626	BTH706	Retrospective	N/A											Maharashtra	Nashik	Sayle	INDIA: Maharashtra, Nashik, Sayle	20.0119 N 73.7902 E	HFX	Female	Cattle	2018-08-09
627	BTH707	Retrospective	N/A											Maharashtra	Nashik	Pathare	INDIA: Maharashtra, Nashik, Pathare	20.0119 N 73.7902 E	HFX	Female	Cattle	2018-08-09
628	BTH708	Retrospective	N/A											Maharashtra	Nashik	Sayle	INDIA: Maharashtra, Nashik, Sayle	20.0119 N 73.7902 E	HFX	Female	Cattle	2018-08-09
629	BTH709	Retrospective	N/A											Maharashtra	Nashik	Shah	INDIA: Maharashtra, Nashik, Shah	20.0119 N 73.7902 E	HFX	Female	Cattle	2018-08-09
630	BTH710	Retrospective	N/A											Maharashtra	Nashik	Shah	INDIA: Maharashtra, Nashik, Shah	20.0119 N 73.7902 E	HFX	Female	Cattle	2018-08-09
631	BTH711	Retrospective	N/A											Maharashtra	Nashik	Jadhav wadi	INDIA: Maharashtra, Nashik, Jadhav wadi	20.0119 N 73.7902 E	JRX	Female	Cattle	2018-08-09
632	BTH712	Retrospective	N/A											Maharashtra	Nashik	Samnare	INDIA: Maharashtra, Nashik, Samnare	20.0119 N 73.7902 E	JRX	Female	Cattle	2018-08-05
633	BTH713	Retrospective	N/A											Maharashtra	Nashik	Samnare	INDIA: Maharashtra, Nashik, Samnare	20.0119 N 73.7902 E	JRX	Female	Cattle	2018-08-05
634	BTH714	Retrospective	N/A											Maharashtra	Nashik	Kananwadi	INDIA: Maharashtra, Nashik, Kananwadi	20.0119 N 73.7902 E	JRX	Female	Cattle	2018-08-05
635	BTH715	Retrospective	N/A					Yes		Yes	Yes			Maharashtra	Nashik	Malunje	INDIA: Maharashtra, Nashik, Malunje	20.0119 N 73.7902 E	JRX	Female	Cattle	2018-08-05
636	BTH716	Retrospective	N/A											Maharashtra	Nashik	Samnare	INDIA: Maharashtra, Nashik, Samnare	20.0119 N 73.7902 E	HFX	Female	Cattle	2018-08-05
637	BTH718	Retrospective	N/A					Yes		Yes				Maharashtra	Nashik	Samnare	INDIA: Maharashtra, Nashik, Samnare	20.0119 N 73.7902 E	Gir	Female	Cattle	2018-08-05
638	BTH719	Retrospective	N/A					Yes		Yes				Maharashtra	Nashik	Samnare	INDIA: Maharashtra, Nashik, Samnare	20.0119 N 73.7902 E	HFX	Female	Cattle	2018-08-05
639	BTH720	Retrospective	N/A											Maharashtra	Nashik	Mundhegaon	INDIA: Maharashtra, Nashik, Mundhegaon	20.0119 N 73.7902 E	JRX	Female	Cattle	2018-08-05
640	BTH721	Retrospective	N/A											Maharashtra	Nashik	Janori	INDIA: Maharashtra, Nashik, Janori	20.0119 N 73.7902 E	JRX	Female	Cattle	2018-08-05
641	BTH722	Retrospective	N/A											Maharashtra	Nashik	Janori	INDIA: Maharashtra, Nashik, Janori	20.0119 N 73.7902 E	JRX	Female	Cattle	2018-08-05
642	BTH723	Retrospective	N/A											Maharashtra	Nashik	Mundhegaon	INDIA: Maharashtra, Nashik, Mundhegaon	20.0119 N 73.7902 E	JRX	Female	Cattle	2018-08-05
643	BTH724	Retrospective	N/A											Maharashtra	Nashik	Mundhegaon	INDIA: Maharashtra, Nashik, Mundhegaon	20.0119 N 73.7902 E	JRX	Female	Cattle	2018-08-05
644	BTH725	Retrospective	N/A					Yes		Yes				Maharashtra	Nashik	andarsul	INDIA: Maharashtra, Nashik, andarsul	20.0119 N 73.7902 E	JRX	Female	Cattle	2018-08-03
645	BTH727	Retrospective	N/A											Maharashtra	Nashik	andarsul	INDIA: Maharashtra, Nashik, andarsul	20.0119 N 73.7902 E	JRX	Female	Cattle	2018-08-03
646	BTH728	Retrospective	N/A											Maharashtra	Nashik	andarsul	INDIA: Maharashtra, Nashik, andarsul	20.0119 N 73.7902 E	JRX	Female	Cattle	2018-08-03
647	BTH729	Retrospective	N/A											Maharashtra	Nashik	Samnare	INDIA: Maharashtra, Nashik, Samnare	20.0119 N 73.7902 E	JRX	Female	Cattle	2018-08-03
648	BTH730	Retrospective	N/A											Maharashtra	Nashik	Samnare	INDIA: Maharashtra, Nashik, Samnare	20.0119 N 73.7902 E	JRX	Female	Cattle	2018-08-03
649	BTH731	Retrospective	N/A											Maharashtra	Nashik	Nandgaon	INDIA: Maharashtra, Nashik, Nandgaon	20.0119 N 73.7902 E	JRX	Female	Cattle	2018-08-03
650	BTH734	Retrospective	N/A											Maharashtra	Nashik	Samnare	INDIA: Maharashtra, Nashik, Samnare	20.0119 N 73.7902 E	JRX	Female	Cattle	2018-08-03
651	BTH736	Retrospective	N/A											Maharashtra	Nashik	Mundhegaon	INDIA: Maharashtra, Nashik, Mundhegaon	20.0119 N 73.7902 E	HFX	Female	Cattle	2018-08-03
652	BTH737	Retrospective	N/A											Maharashtra	Nashik	Jadhav wadi	INDIA: Maharashtra, Nashik, Jadhav wadi	20.0119 N 73.7902 E	HFX	Female	Cattle	2018-08-03
653	BTH740	Retrospective	N/A											Maharashtra	Nashik	Janori	INDIA: Maharashtra, Nashik, Janori	20.0119 N 73.7902 E	JRX	Female	Cattle	2018-08-03
654	BTH741	Retrospective	N/A											Maharashtra	Nashik	Janori	INDIA: Maharashtra, Nashik, Janori	20.0119 N 73.7902 E	JRX	Female	Cattle	2018-08-03
655	BTH748	Retrospective	N/A											Maharashtra	Nashik	Nandgaon	INDIA: Maharashtra, Nashik, Nandgaon	20.0119 N 73.7902 E	JRX	Female	Cattle	2018-08-03
656	BTH749	Retrospective	N/A											Maharashtra	Ahmednagar	Ganeshkhind	INDIA: Maharashtra, Ahmednagar, Ganeshkhind	19.4300 N 74.6981 E	HFX	Female	Cattle	2018-06-21
657	BTH751	Retrospective	N/A											Maharashtra	Ahmednagar	Ganeshkhind	INDIA: Maharashtra, Ahmednagar, Ganeshkhind	19.4300 N 74.6981 E	HFX	Female	Cattle	2018-06-21
658	BTH752	Retrospective	N/A											Maharashtra	Ahmednagar	Pimpalgaon Nipani	INDIA: Maharashtra, Ahmednagar, Pimpalgaon Nipani	19.4300 N 74.6981 E	HFX	Female	Cattle	2018-06-21
659	BTH753	Retrospective	N/A											Maharashtra	Ahmednagar	Pimpalgaon Nipani	INDIA: Maharashtra, Ahmednagar, Pimpalgaon Nipani	19.4300 N 74.6981 E	HFX	Female	Cattle	2018-06-21
660	BTH754	Retrospective	N/A											Maharashtra	Nashik	Hanumannagar	INDIA: Maharashtra, Nashik, Hanumannagar	20.0119 N 73.7902 E	HFX	Female	Cattle	2018-06-21
661	BTH755	Retrospective	N/A											Maharashtra	Nashik	Hanumannagar	INDIA: Maharashtra, Nashik, Hanumannagar	20.0119 N 73.7902 E	HFX	Female	Cattle	2018-06-21
662	BTH756	Retrospective	N/A											Maharashtra	Nashik	Undirwadii	INDIA: Maharashtra, Nashik, Undirwadii	20.0119 N 73.7902 E	HFX	Female	Cattle	2018-06-21
663	BTH757	Retrospective	N/A											Maharashtra	Ahmednagar	Ganeshkhind	INDIA: Maharashtra, Ahmednagar, Ganeshkhind	19.4300 N 74.6981 E	HFX	Female	Cattle	2018-06-21
664	BTH758	Retrospective	N/A											Maharashtra	Ahmednagar	Pimpalgaon Nipani	INDIA: Maharashtra, Ahmednagar, Pimpalgaon Nipani	19.4300 N 74.6981 E	HFX	Female	Cattle	2018-06-21
665	BTH760	Retrospective	N/A											Maharashtra	Nashik	Devgaon	INDIA: Maharashtra, Nashik, Devgaon	20.0119 N 73.7902 E	HFX	Female	Cattle	2018-06-21
666	BTH761	Retrospective	N/A											Maharashtra	Nashik	Devgaon	INDIA: Maharashtra, Nashik, Devgaon	20.0119 N 73.7902 E	HFX	Female	Cattle	2018-06-21
667	BTH762	Retrospective	N/A					Yes		Yes	Yes			Gujarat	Junagad	Loej	INDIA: Gujarat, Junagad, Loej	21.5222 N 70.4579 E	Gir	Female	Cattle	2018-09-07
668	BTH763	Retrospective	N/A					Yes		Yes	Yes			Gujarat	Junagad	Akhodad	INDIA: Gujarat, Junagad, Akhodad	21.5222 N 70.4579 E	Gir	Female	Cattle	2018-09-07
669	BTH764	Retrospective	N/A					Yes		Yes	Yes			Gujarat	Junagad	Loej	INDIA: Gujarat, Junagad, Loej	21.5222 N 70.4579 E	Gir	Female	Cattle	2018-09-07
670	BTH765	Retrospective	N/A					Yes				Yes		Gujarat	Junagad	Kankasa	INDIA: Gujarat, Junagad, Kankasa	21.5222 N 70.4579 E	Gir	Female	Cattle	2018-09-07
671	BTH766	Retrospective	N/A					Yes		Yes	Yes			Gujarat	Junagad	Kankasa	INDIA: Gujarat, Junagad, Kankasa	21.5222 N 70.4579 E	Gir	Female	Cattle	2018-09-07
672	BTH767	Retrospective	N/A					Yes				Yes		Gujarat	Junagad	Loej	INDIA: Gujarat, Junagad, Loej	21.5222 N 70.4579 E	Gir	Female	Cattle	2018-09-07
673	BTH768	Retrospective	N/A					Yes		Yes	Yes			Gujarat	Junagad	Loej	INDIA: Gujarat, Junagad, Loej	21.5222 N 70.4579 E	Gir	Female	Cattle	2018-09-07
674	BTH769	Retrospective	N/A					Yes		Yes	Yes			Gujarat	Junagad	Loej	INDIA: Gujarat, Junagad, Loej	21.5222 N 70.4579 E	Gir	Female	Cattle	2018-09-07
675	BTH770	Retrospective	N/A					Yes		Yes	Yes			Gujarat	Junagad	Atkot	INDIA: Gujarat, Junagad, Atkot	21.5222 N 70.4579 E	Gir	Female	Cattle	2018-10-24
676	BTH771	Retrospective	N/A											Gujarat	Junagad	Pahchavada	INDIA: Gujarat, Junagad, Pahchavada	21.5222 N 70.4579 E	Gir	Female	Cattle	2018-10-24
677	BTH772	Retrospective	N/A											Gujarat	Junagad	Pahchavada	INDIA: Gujarat, Junagad, Pahchavada	21.5222 N 70.4579 E	Gir	Female	Cattle	2018-10-24
678	BTH773	Retrospective	N/A											Gujarat	Junagad	Mota dadva	INDIA: Gujarat, Junagad, Mota dadva	21.5222 N 70.4579 E	Gir	Female	Cattle	2018-10-24
679	BTH774	Retrospective	N/A											Gujarat	Junagad	Mota dadva	INDIA: Gujarat, Junagad, Mota dadva	21.5222 N 70.4579 E	Gir	Female	Cattle	2018-10-24
680	BTH775	Retrospective	N/A					Yes		Yes	Yes			Gujarat	Junagad	Mota dadva	INDIA: Gujarat, Junagad, Mota dadva	21.5222 N 70.4579 E	Gir	Female	Cattle	2018-10-24
681	BTH776	Retrospective	N/A					Yes		Yes	Yes			Gujarat	Junagad	Mota dadva	INDIA: Gujarat, Junagad, Mota dadva	21.5222 N 70.4579 E	Gir	Female	Cattle	2018-10-24
682	BTH777	Retrospective	N/A					Yes		Yes	Yes			Gujarat	Junagad	Kotadapitha	INDIA: Gujarat, Junagad, Kotadapitha	21.5222 N 70.4579 E	Gir	Female	Cattle	2018-10-24
683	BTH778	Retrospective	N/A					Yes		Yes	Yes			Gujarat	Junagad	Atkot	INDIA: Gujarat, Junagad, Atkot	21.5222 N 70.4579 E	Gir	Female	Cattle	2018-10-24
684	BTH779	Retrospective	N/A					Yes		Yes	Yes			Gujarat	Junagad	Atkot	INDIA: Gujarat, Junagad, Atkot	21.5222 N 70.4579 E	Gir	Female	Cattle	2018-10-24
685	BTH780	Retrospective	N/A					Yes		Yes	Yes			Gujarat	Junagad	Atkot	INDIA: Gujarat, Junagad, Atkot	21.5222 N 70.4579 E	Gir	Female	Cattle	2018-10-24
686	BTH781	Retrospective	N/A					Yes		Yes	Yes			Gujarat	Junagad	Atkot	INDIA: Gujarat, Junagad, Atkot	21.5222 N 70.4579 E	Gir	Female	Cattle	2018-10-24
687	BTH782	Retrospective	N/A					Yes		Yes				Gujarat	Junagad	Atkot	INDIA: Gujarat, Junagad, Atkot	21.5222 N 70.4579 E	Gir	Female	Cattle	2018-10-24
688	BTH783	Retrospective	N/A					Yes		Yes	Yes			Gujarat	Junagad	Atkot	INDIA: Gujarat, Junagad, Atkot	21.5222 N 70.4579 E	Gir	Female	Cattle	2018-10-24
689	BTH784	Retrospective	N/A					Yes		Yes	Yes			Gujarat	Junagad	Mota dadva	INDIA: Gujarat, Junagad, Mota dadva	21.5222 N 70.4579 E	Gir	Female	Cattle	2018-10-24
690	BTH785	Retrospective	N/A					Yes		Yes	Yes			Gujarat	Junagad	Mota dadva	INDIA: Gujarat, Junagad, Mota dadva	21.5222 N 70.4579 E	Gir	Female	Cattle	2018-10-24
691	BTH786	Retrospective	N/A											Gujarat	Junagad	Atkot	INDIA: Gujarat, Junagad, Atkot	21.5222 N 70.4579 E	Gir	Female	Cattle	2018-10-24
692	BTH787	Retrospective	N/A					Yes		Yes	Yes			Gujarat	Junagad	Baldoi	INDIA: Gujarat, Junagad, Baldoi	21.5222 N 70.4579 E	Gir	Female	Cattle	2018-10-24
693	BTH788	Retrospective	N/A											Gujarat	Junagad	Baldoi	INDIA: Gujarat, Junagad, Baldoi	21.5222 N 70.4579 E	Gir	Female	Cattle	2018-10-24
694	BTH789	Retrospective	N/A											Gujarat	Junagad	Atkot	INDIA: Gujarat, Junagad, Atkot	21.5222 N 70.4579 E	Gir	Female	Cattle	2018-10-24
695	BTH791	Retrospective	N/A											Gujarat	Junagad	Pahchavada	INDIA: Gujarat, Junagad, Pahchavada	21.5222 N 70.4579 E	Gir	Female	Cattle	2018-10-24
696	BTH792	Retrospective	N/A					Yes		Yes				Gujarat	Junagad	Atkot	INDIA: Gujarat, Junagad, Atkot	21.5222 N 70.4579 E	Gir	Female	Cattle	2018-10-24
697	BTH793	Retrospective	N/A											Gujarat	Junagad	Atkot	INDIA: Gujarat, Junagad, Atkot	21.5222 N 70.4579 E	Gir	Female	Cattle	2018-10-24
698	BTH794	Retrospective	N/A					Yes		Yes	Yes			Gujarat	Junagad	Jasdan	INDIA: Gujarat, Junagad, Jasdan	21.5222 N 70.4579 E	Gir	Female	Cattle	2018-10-24
699	BTH795	Retrospective	N/A					Yes		Yes	Yes			Gujarat	Junagad	Jasdan	INDIA: Gujarat, Junagad, Jasdan	21.5222 N 70.4579 E	Gir	Female	Cattle	2018-10-24
700	BTH796	Retrospective	N/A					Yes		Yes	Yes			Gujarat	Junagad	Jasdan	INDIA: Gujarat, Junagad, Jasdan	21.5222 N 70.4579 E	Gir	Female	Cattle	2018-10-24
701	BTH797	Retrospective	N/A					Yes		Yes	Yes			Gujarat	Junagad	Jasdan	INDIA: Gujarat, Junagad, Jasdan	21.5222 N 70.4579 E	Gir	Female	Cattle	2018-10-24
702	BTH798	Retrospective	N/A					Yes		Yes	Yes			Gujarat	Junagad	Jasdan	INDIA: Gujarat, Junagad, Jasdan	21.5222 N 70.4579 E	Gir	Female	Cattle	2018-10-24
703	BTH799	Retrospective	N/A					Yes		Yes	Yes			Gujarat	Junagad	Jasdan	INDIA: Gujarat, Junagad, Jasdan	21.5222 N 70.4579 E	Gir	Female	Cattle	2018-10-24
704	BTH800	Retrospective	N/A					Yes		Yes	Yes			Gujarat	Junagad	Jasdan	INDIA: Gujarat, Junagad, Jasdan	21.5222 N 70.4579 E	Gir	Female	Cattle	2018-10-24
705	BTH801	Retrospective	N/A					Yes		Yes	Yes			Gujarat	Junagad	Jasdan	INDIA: Gujarat, Junagad, Jasdan	21.5222 N 70.4579 E	Gir	Female	Cattle	2018-10-24
706	BTH803	Retrospective	N/A					Yes		Yes	Yes			Gujarat	Junagad	Atkot	INDIA: Gujarat, Junagad, Atkot	21.5222 N 70.4579 E	Gir	Female	Cattle	2018-10-24
707	BTH804	Retrospective	N/A											Gujarat	Junagad	Atkot	INDIA: Gujarat, Junagad, Atkot	21.5222 N 70.4579 E	Gir	Female	Cattle	2018-10-24
708	BTH805	Retrospective	N/A					Yes		Yes	Yes			Gujarat	Junagad	Atkot	INDIA: Gujarat, Junagad, Atkot	21.5222 N 70.4579 E	Gir	Female	Cattle	2018-10-24
709	BTH806	Retrospective	N/A					Yes		Yes	Yes			Punjab	Hoshiarpur	Bharta	INDIA: Punjab, Hoshiarpur, Bharta	31.5325 N 75.9070 E	HFX	Female	Cattle	2018-03-06
710	BTH807	Retrospective	N/A											Punjab	Hoshiarpur	Bharta	INDIA: Punjab, Hoshiarpur, Bharta	31.5325 N 75.9070 E	HFX	Female	Cattle	2018-03-06
711	BTH808	Retrospective	N/A					Yes		Yes	Yes			Punjab	Hoshiarpur	Bharta	INDIA: Punjab, Hoshiarpur, Bharta	31.5325 N 75.9070 E	HFX	Female	Cattle	2018-03-06
712	BTH809	Retrospective	N/A											Punjab	Hoshiarpur	Bharta	INDIA: Punjab, Hoshiarpur, Bharta	31.5325 N 75.9070 E	HFX	Female	Cattle	2018-03-06
713	BTH810	Retrospective	N/A					Yes		Yes	Yes			Punjab	Hoshiarpur	Bharta	INDIA: Punjab, Hoshiarpur, Bharta	31.5325 N 75.9070 E	HFX	Female	Cattle	2018-03-06
714	BTH811	Retrospective	N/A											Punjab	Hoshiarpur	Bharta	INDIA: Punjab, Hoshiarpur, Bharta	31.5325 N 75.9070 E	HFX	Female	Cattle	2018-03-06
715	BTH812	Retrospective	N/A											Punjab	Hoshiarpur	Bharta	INDIA: Punjab, Hoshiarpur, Bharta	31.5325 N 75.9070 E	HFX	Female	Cattle	2018-03-06
716	BTH813	Retrospective	N/A											Punjab	Hoshiarpur	Bharta	INDIA: Punjab, Hoshiarpur, Bharta	31.5325 N 75.9070 E	HFX	Female	Cattle	2018-03-06
717	BTH814	Retrospective	N/A											Punjab	Hoshiarpur	Bharta	INDIA: Punjab, Hoshiarpur, Bharta	31.5325 N 75.9070 E	HFX	Female	Cattle	2018-03-06
718	BTH819	Retrospective	N/A											Punjab	Hoshiarpur	Chandsujatta	INDIA: Punjab, Hoshiarpur, Chandsujatta	31.5325 N 75.9070 E	HFX	Female	Cattle	2018-03-06
719	BTH821	Retrospective	N/A					Yes		Yes	Yes			Punjab	Hoshiarpur	Chandsujatta	INDIA: Punjab, Hoshiarpur, Chandsujatta	31.5325 N 75.9070 E	HFX	Female	Cattle	2018-03-06
720	BTH822	Retrospective	N/A											Punjab	Hoshiarpur	Chandsujatta	INDIA: Punjab, Hoshiarpur, Chandsujatta	31.5325 N 75.9070 E	HFX	Female	Cattle	2018-03-06
721	BTH825	Retrospective	N/A											Punjab	Hoshiarpur	Chandsujatta	INDIA: Punjab, Hoshiarpur, Chandsujatta	31.5325 N 75.9070 E	HFX	Female	Cattle	2018-03-06
722	BTH827	Retrospective	N/A											Punjab	Hoshiarpur	Chandsujatta	INDIA: Punjab, Hoshiarpur, Chandsujatta	31.5325 N 75.9070 E	HFX	Female	Cattle	2018-03-06
723	BTH828	Retrospective	N/A											Punjab	Hoshiarpur	Chandsujatta	INDIA: Punjab, Hoshiarpur, Chandsujatta	31.5325 N 75.9070 E	HFX	Female	Cattle	2018-03-06
724	BTH829	Retrospective	N/A											Punjab	Hoshiarpur	Chandsujatta	INDIA: Punjab, Hoshiarpur, Chandsujatta	31.5325 N 75.9070 E	HFX	Female	Cattle	2018-03-06
725	BTH830	Retrospective	N/A											Punjab	Hoshiarpur	Dandewal	INDIA: Punjab, Hoshiarpur, Dandewal	31.5325 N 75.9070 E	HFX	Female	Cattle	2018-03-06
726	BTH832	Retrospective	N/A											Punjab	Hoshiarpur	Dandewal	INDIA: Punjab, Hoshiarpur, Dandewal	31.5325 N 75.9070 E	HFX	Female	Cattle	2018-03-06
727	BTH834	Retrospective	N/A											Punjab	Hoshiarpur	Khera	INDIA: Punjab, Hoshiarpur, Khera	31.5325 N 75.9070 E	HFX	Female	Cattle	2018-03-06
728	BTH835	Retrospective	N/A											Punjab	Hoshiarpur	Langri	INDIA: Punjab, Hoshiarpur, Langri	31.5325 N 75.9070 E	HFX	Female	Cattle	2018-03-06
729	BTH837	Retrospective	N/A											Punjab	Hoshiarpur	Mugowal	INDIA: Punjab, Hoshiarpur, Mugowal	31.5325 N 75.9070 E	HFX	Female	Cattle	2018-03-06
730	BTH838	Retrospective	N/A											Punjab	Hoshiarpur	Mugowal	INDIA: Punjab, Hoshiarpur, Mugowal	31.5325 N 75.9070 E	HFX	Female	Cattle	2018-03-06
731	BTH839	Retrospective	N/A											Punjab	Hoshiarpur	Mugowal	INDIA: Punjab, Hoshiarpur, Mugowal	31.5325 N 75.9070 E	HFX	Female	Cattle	2018-03-06
732	BTH840	Retrospective	N/A											Punjab	Hoshiarpur	Mugowal	INDIA: Punjab, Hoshiarpur, Mugowal	31.5325 N 75.9070 E	HFX	Female	Cattle	2018-03-06
733	BTH841	Retrospective	N/A											Punjab	Hoshiarpur	Mugowal	INDIA: Punjab, Hoshiarpur, Mugowal	31.5325 N 75.9070 E	HFX	Female	Cattle	2018-03-06
734	BTH842	Retrospective	N/A											Punjab	Hoshiarpur	Mugowal	INDIA: Punjab, Hoshiarpur, Mugowal	31.5325 N 75.9070 E	HFX	Female	Cattle	2018-03-06
735	BTH843	Retrospective	N/A											Punjab	Hoshiarpur	Mugowal	INDIA: Punjab, Hoshiarpur, Mugowal	31.5325 N 75.9070 E	HFX	Female	Cattle	2018-03-06
736	BTH844	Retrospective	N/A											Punjab	Hoshiarpur	Mugowal	INDIA: Punjab, Hoshiarpur, Mugowal	31.5325 N 75.9070 E	HFX	Female	Cattle	2018-03-06
737	BTH845	Retrospective	N/A											Punjab	Hoshiarpur	Mugowal	INDIA: Punjab, Hoshiarpur, Mugowal	31.5325 N 75.9070 E	HFX	Female	Cattle	2018-03-06
738	BTH847	Retrospective	N/A											Punjab	Hoshiarpur	Mugowal	INDIA: Punjab, Hoshiarpur, Mugowal	31.5325 N 75.9070 E	HFX	Female	Cattle	2018-03-06
739	BTH848	Retrospective	N/A											Punjab	Hoshiarpur	Mugowal	INDIA: Punjab, Hoshiarpur, Mugowal	31.5325 N 75.9070 E	HFX	Female	Cattle	2018-03-06
740	BTH850	Retrospective	N/A											Punjab	Hoshiarpur	Naryala	INDIA: Punjab, Hoshiarpur, Naryala	31.5325 N 75.9070 E	HFX	Female	Cattle	2018-03-06
741	BTH851	Retrospective	N/A											Punjab	Hoshiarpur	Naryala	INDIA: Punjab, Hoshiarpur, Naryala	31.5325 N 75.9070 E	HFX	Female	Cattle	2018-03-06
742	BTH852	Retrospective	N/A											Punjab	Hoshiarpur	Naryala	INDIA: Punjab, Hoshiarpur, Naryala	31.5325 N 75.9070 E	HFX	Female	Cattle	2018-03-06
743	BTH853	Retrospective	N/A											Punjab	Hoshiarpur	Naryala	INDIA: Punjab, Hoshiarpur, Naryala	31.5325 N 75.9070 E	HFX	Female	Cattle	2018-03-06
744	BTH854	Retrospective	N/A											Punjab	Hoshiarpur	Naryala	INDIA: Punjab, Hoshiarpur, Naryala	31.5325 N 75.9070 E	HFX	Female	Cattle	2018-03-06
745	BTH855	Retrospective	N/A					Yes						Punjab	Hoshiarpur	Naryala	INDIA: Punjab, Hoshiarpur, Naryala	31.5325 N 75.9070 E	HFX	Female	Cattle	2018-03-06
746	BTH856	Retrospective	N/A					Yes						Punjab	Hoshiarpur	Pathrala	INDIA: Punjab, Hoshiarpur, Pathrala	31.5325 N 75.9070 E	HFX	Female	Cattle	2018-03-06
747	BTH857	Retrospective	N/A					Yes		Yes	Yes			Punjab	Hoshiarpur	Pathrala	INDIA: Punjab, Hoshiarpur, Pathrala	31.5325 N 75.9070 E	HFX	Female	Cattle	2018-03-06
748	BTH858	Retrospective	N/A											Punjab	Hoshiarpur	Sakruli	INDIA: Punjab, Hoshiarpur, Sakruli	31.5325 N 75.9070 E	HFX	Female	Cattle	2018-03-06
749	BTH859	Retrospective	N/A											Punjab	Hoshiarpur	Sakruli	INDIA: Punjab, Hoshiarpur, Sakruli	31.5325 N 75.9070 E	HFX	Female	Cattle	2018-03-06
750	BTH860	Retrospective	N/A											Punjab	Hoshiarpur	Sakruli	INDIA: Punjab, Hoshiarpur, Sakruli	31.5325 N 75.9070 E	HFX	Female	Cattle	2018-03-06
751	BTH861	Retrospective	N/A											Punjab	Hoshiarpur	Sakruli	INDIA: Punjab, Hoshiarpur, Sakruli	31.5325 N 75.9070 E	HFX	Female	Cattle	2018-03-06
752	BTH862	Retrospective	N/A											Punjab	Hoshiarpur	Sakruli	INDIA: Punjab, Hoshiarpur, Sakruli	31.5325 N 75.9070 E	HFX	Female	Cattle	2018-03-06
753	BTH863	Retrospective	N/A					Yes		Yes	Yes			Punjab	Hoshiarpur	Sakruli	INDIA: Punjab, Hoshiarpur, Sakruli	31.5325 N 75.9070 E	HFX	Female	Cattle	2018-03-06
754	BTH864	Retrospective	N/A					Yes						Punjab	Hoshiarpur	Tutomajara	INDIA: Punjab, Hoshiarpur, Tutomajara	31.5325 N 75.9070 E	HFX	Female	Cattle	2018-03-06
755	BTH865	Retrospective	N/A											Punjab	SBS Nagar	Birh Kathgarha	INDIA: Punjab, SBS Nagar, Birh Kathgarha	31.1216 N 76.1386 E	HFX	Female	Cattle	2018-03-06
756	BTH866	Retrospective	N/A											Punjab	SBS Nagar	Manewal	INDIA: Punjab, SBS Nagar, Manewal	31.1216 N 76.1386 E	HFX	Female	Cattle	2018-03-06
757	BTH867	Retrospective	N/A											Punjab	SBS Nagar	Manewal	INDIA: Punjab, SBS Nagar, Manewal	31.1216 N 76.1386 E	HFX	Female	Cattle	2018-03-06
758	BTH868	Retrospective	N/A											Punjab	SBS Nagar	Manewal	INDIA: Punjab, SBS Nagar, Manewal	31.1216 N 76.1386 E	HFX	Female	Cattle	2018-03-06
759	BTH869	Retrospective	N/A											Punjab	SBS Nagar	Manewal	INDIA: Punjab, SBS Nagar, Manewal	31.1216 N 76.1386 E	HFX	Female	Cattle	2018-03-06
760	BTH870	Retrospective	N/A											Punjab	SBS Nagar	Mutton	INDIA: Punjab, SBS Nagar, Mutton	31.1216 N 76.1386 E	HFX	Female	Cattle	2018-03-06
761	BTH871	Retrospective	N/A											Punjab	SBS Nagar	Mutton Mandi	INDIA: Punjab, SBS Nagar, Mutton Mandi	31.1216 N 76.1386 E	HFX	Female	Cattle	2018-03-06
762	BTH872	Retrospective	N/A											Maharashtra	Nashik	Nashik	INDIA: Maharashtra, Nashik, Nashik	20.0119 N 73.7902 E	HFX	Female	Cattle	2018-03-06
763	BTH873	Retrospective	N/A					Yes						Punjab	Hoshiarpur	Chandsujatta	INDIA: Punjab, Hoshiarpur, Chandsujatta	31.5325 N 75.9070 E	HFX	Female	Cattle	2018-03-06
764	BTH874	Retrospective	N/A											Punjab	SBS Nagar	Mutton Mandi	INDIA: Punjab, SBS Nagar, Mutton Mandi	31.1216 N 76.1386 E	HFX	Female	Cattle	2018-03-06
765	BTH875	Retrospective	N/A											Punjab	SBS Nagar	Mutton Mandi	INDIA: Punjab, SBS Nagar, Mutton Mandi	31.1216 N 76.1386 E	HFX	Female	Cattle	2018-03-06
766	BTH876	Retrospective	N/A											Punjab	SBS Nagar	Mutton Mandi	INDIA: Punjab, SBS Nagar, Mutton Mandi	31.1216 N 76.1386 E	HFX	Female	Cattle	2018-03-06
767	BTH877	Retrospective	N/A											Punjab	SBS Nagar	Mutton Mandi	INDIA: Punjab, SBS Nagar, Mutton Mandi	31.1216 N 76.1386 E	HFX	Female	Cattle	2018-03-06
768	BTH878	Retrospective	N/A											Punjab	SBS Nagar	Mutton Mandi	INDIA: Punjab, SBS Nagar, Mutton Mandi	31.1216 N 76.1386 E	HFX	Female	Cattle	2018-03-06
769	BTH879	Retrospective	N/A											Punjab	SBS Nagar	Mutton Mandi	INDIA: Punjab, SBS Nagar, Mutton Mandi	31.1216 N 76.1386 E	HFX	Female	Cattle	2018-03-06
770	BTH880	Retrospective	N/A											Punjab	SBS Nagar	Mutton Mandi	INDIA: Punjab, SBS Nagar, Mutton Mandi	31.1216 N 76.1386 E	HFX	Female	Cattle	2018-03-06
771	BTH881	Retrospective	N/A											Punjab	SBS Nagar	Mutton Mandi	INDIA: Punjab, SBS Nagar, Mutton Mandi	31.1216 N 76.1386 E	HFX	Female	Cattle	2018-03-06
772	BTH882	Retrospective	N/A											Punjab	SBS Nagar	Mutton Mandi	INDIA: Punjab, SBS Nagar, Mutton Mandi	31.1216 N 76.1386 E	HFX	Female	Cattle	2018-03-06
773	BTH883	Retrospective	N/A											Punjab	SBS Nagar	Mutton Mandi	INDIA: Punjab, SBS Nagar, Mutton Mandi	31.1216 N 76.1386 E	HFX	Female	Cattle	2018-03-06
774	BTH884	Retrospective	N/A											Punjab	SBS Nagar	Mutton Mandi	INDIA: Punjab, SBS Nagar, Mutton Mandi	31.1216 N 76.1386 E	HFX	Female	Cattle	2018-03-06
775	BTH885	Retrospective	N/A											Punjab	SBS Nagar	Mutton Mandi	INDIA: Punjab, SBS Nagar, Mutton Mandi	31.1216 N 76.1386 E	HFX	Female	Cattle	2018-03-06
776	BTH886	Retrospective	N/A											Punjab	SBS Nagar	Sudha Majara	INDIA: Punjab, SBS Nagar, Sudha Majara	31.1216 N 76.1386 E	HFX	Female	Cattle	2018-03-06
777	BTH887	Retrospective	N/A					Yes						Punjab	SBS Nagar	Sudha Majara	INDIA: Punjab, SBS Nagar, Sudha Majara	31.1216 N 76.1386 E	HFX	Female	Cattle	2018-03-06
778	BTH888	Retrospective	N/A											Punjab	SBS Nagar	Sudha Majara	INDIA: Punjab, SBS Nagar, Sudha Majara	31.1216 N 76.1386 E	HFX	Female	Cattle	2018-03-06
779	BTH889	Retrospective	N/A											Punjab	SBS Nagar	Dhangarhapur	INDIA: Punjab, SBS Nagar, Dhangarhapur	31.1216 N 76.1386 E	HFX	Female	Cattle	2018-03-06
780	BTH890	Retrospective	N/A											Punjab	SBS Nagar	Dhangarhapur	INDIA: Punjab, SBS Nagar, Dhangarhapur	31.1216 N 76.1386 E	HFX	Female	Cattle	2018-03-06
781	BTH999	Retrospective	N/A					Yes		Yes	Yes			Bihar	Arrah	Mishrauli	INDIA: Bihar, Arrah, Mishrauli	25.5560 N 84.6638 E	HFX	Female	Cattle	2018-09-04
782	BTH1000	Retrospective	N/A					Yes		Yes	Yes			Bihar	Buxar	Chakki	INDIA: Bihar, Buxar, Chakki	25.5647 N 84.0069 E	HFX	Female	Cattle	2018-09-04
783	BTH1001	Retrospective	N/A					Yes		Yes	Yes			Bihar	Buxar	Chakki	INDIA: Bihar, Buxar, Chakki	25.5647 N 84.0069 E	HFX	Female	Cattle	2018-09-04
784	BTH1002	Retrospective	N/A					Yes		Yes	Yes			Bihar	Buxar	JP Dera	INDIA: Bihar, Buxar, JP Dera	25.5647 N 84.0069 E	HFX	Female	Cattle	2018-09-04
785	BTH1003	Retrospective	N/A					Yes		Yes				Bihar	Buxar	JP Dera	INDIA: Bihar, Buxar, JP Dera	25.5647 N 84.0069 E	HFX	Female	Cattle	2018-09-04
786	BTH1004	Retrospective	N/A					Yes		Yes				Bihar	Arrah	Milki	INDIA: Bihar, Arrah, Milki	25.5560 N 84.6638 E	JRX	Female	Cattle	2018-09-04
787	BTH1005	Retrospective	N/A					Yes		Yes	Yes			Bihar	Buxar	Chakki	INDIA: Bihar, Buxar, Chakki	25.5647 N 84.0069 E	HFX	Female	Cattle	2018-09-04
788	BTH1006	Retrospective	N/A					Yes		Yes	Yes			Bihar	Buxar	Chakki	INDIA: Bihar, Buxar, Chakki	25.5647 N 84.0069 E	HFX	Female	Cattle	2018-09-04
789	BTH1007	Retrospective	N/A					Yes		Yes	Yes			Bihar	Arrah	Mishrauli	INDIA: Bihar, Arrah, Mishrauli	25.5560 N 84.6638 E	HFX	Female	Cattle	2018-09-04
790	BTH1008	Retrospective	N/A					Yes		Yes				Bihar	Arrah	Mishrauli	INDIA: Bihar, Arrah, Mishrauli	25.5560 N 84.6638 E	JRX	Female	Cattle	2018-09-04
791	BTH1009	Retrospective	N/A					Yes		Yes	Yes			Bihar	Arrah	Sandor	INDIA: Bihar, Arrah, Sandor	25.5560 N 84.6638 E	JRX	Female	Cattle	2018-09-04
792	BTH1010	Retrospective	N/A					Yes		Yes	Yes			Bihar	Arrah	Behra	INDIA: Bihar, Arrah, Behra	25.5560 N 84.6638 E	HFX	Female	Cattle	2018-09-04
793	BTH1011	Retrospective	N/A					Yes		Yes	Yes			Bihar	Arrah	Mishrauli	INDIA: Bihar, Arrah, Mishrauli	25.5560 N 84.6638 E	HFX	Female	Cattle	2018-09-04
794	BTH1012	Retrospective	N/A					Yes		Yes	Yes			Bihar	Arrah	Teghra	INDIA: Bihar, Arrah, Teghra	25.5560 N 84.6638 E	HFX	Female	Cattle	2018-09-04
795	BTH1013	Retrospective	N/A					Yes		Yes	Yes			Bihar	Saran	Chiran, Chhapra	INDIA: Bihar, Saran, Chiran, Chhapra	25.7794 N 84.7458 E	HFX	Female	Cattle	2018-09-04
796	BTH1014	Retrospective	N/A											Bihar	Saran	Sherpur, Chhapra	INDIA: Bihar, Saran, Sherpur, Chhapra	25.7794 N 84.7458 E	HFX	Female	Cattle	2018-09-04
797	BTH1015	Retrospective	N/A					Yes		Yes	Yes			Bihar	Saran	Sherpur, Chhapra	INDIA: Bihar, Saran, Sherpur, Chhapra	25.7794 N 84.7458 E	HFX	Female	Cattle	2018-09-04
798	BTH1016	Retrospective	N/A					Yes		Yes	Yes			Bihar	Arrah	khawaspur	INDIA: Bihar, Arrah, khawaspur	25.5560 N 84.6638 E	HFX	Female	Cattle	2018-09-04
799	BTH1017	Retrospective	N/A					Yes		Yes				Bihar	Saran	Chiran, Chhapra	INDIA: Bihar, Saran, Chiran, Chhapra	25.7794 N 84.7458 E	HFX	Female	Cattle	2018-09-04
800	BTH1018	Retrospective	N/A											Bihar	Saran	Gheghta, Chhapra	INDIA: Bihar, Saran, Gheghta, Chhapra	25.7794 N 84.7458 E	HFX	Female	Cattle	2018-09-04
801	BTH1020	Retrospective	N/A					Yes		Yes	Yes			Bihar	Buxar	Chakki	INDIA: Bihar, Buxar, Chakki	25.5647 N 84.0069 E	HFX	Female	Cattle	2018-09-04
802	BTH1021	Retrospective	N/A					Yes		Yes	Yes			Bihar	Buxar	Chakki	INDIA: Bihar, Buxar, Chakki	25.5647 N 84.0069 E	HFX	Female	Cattle	2018-09-04
803	BTH1022	Retrospective	N/A					Yes		Yes	Yes			Bihar	Arrah	Milki	INDIA: Bihar, Arrah, Milki	25.5560 N 84.6638 E	HFX	Female	Cattle	2018-09-04
804	BTH1024	Retrospective	N/A					Yes		Yes	Yes			Bihar	Buxar	Chakki	INDIA: Bihar, Buxar, Chakki	25.5647 N 84.0069 E	HFX	Female	Cattle	2018-09-04
805	BTH1025	Retrospective	N/A					Yes		Yes	Yes			Bihar	Saran	Gheghta, Chhapra	INDIA: Bihar, Saran, Gheghta, Chhapra	25.7794 N 84.7458 E	HFX	Female	Cattle	2018-09-04
806	BTH1026	Retrospective	N/A					Yes		Yes	Yes			Bihar	Arrah	Basdewpur	INDIA: Bihar, Arrah, Basdewpur	25.5560 N 84.6638 E	HFX	Female	Cattle	2018-09-04
807	BTH1027	Retrospective	N/A					Yes		Yes	Yes			Bihar	Saran	Chiran, Chhapra	INDIA: Bihar, Saran, Chiran, Chhapra	25.7794 N 84.7458 E	HFX	Female	Cattle	2018-09-04
808	BTH1028	Retrospective	N/A					Yes		Yes	Yes			Bihar	Buxar	Pratap Sagar	INDIA: Bihar, Buxar, Pratap Sagar	25.5647 N 84.0069 E	HFX	Female	Cattle	2018-09-04
809	BTH1029	Retrospective	N/A					Yes		Yes	Yes			Bihar	Arrah	Rampur	INDIA: Bihar, Arrah, Rampur	25.5560 N 84.6638 E	HFX	Female	Cattle	2018-09-04
810	BTH1030	Retrospective	N/A					Yes		Yes				Bihar	Buxar	Pratap Sagar	INDIA: Bihar, Buxar, Pratap Sagar	25.5647 N 84.0069 E	HFX	Female	Cattle	2018-09-04
811	BTH1031	Retrospective	N/A											Bihar	Saran	Gheghta, Chhapra	INDIA: Bihar, Saran, Gheghta, Chhapra	25.7794 N 84.7458 E	HFX	Female	Cattle	2018-09-04
812	BTH1032	Retrospective	N/A											Bihar	Saran	Gheghta, Chhapra	INDIA: Bihar, Saran, Gheghta, Chhapra	25.7794 N 84.7458 E	HFX	Female	Cattle	2018-09-04
813	BTH1033	Retrospective	N/A					Yes		Yes	Yes			Bihar	Arrah	Sandor	INDIA: Bihar, Arrah, Sandor	25.5560 N 84.6638 E	HFX	Female	Cattle	2018-09-04
814	BTH1034	Retrospective	N/A					Yes		Yes	Yes			Bihar	Saran	Sherpur, Chhapra	INDIA: Bihar, Saran, Sherpur, Chhapra	25.7794 N 84.7458 E	JRX	Female	Cattle	2018-09-04
815	BTH1035	Retrospective	N/A					Yes		Yes				Bihar	Saran	Sherpur, Chhapra	INDIA: Bihar, Saran, Sherpur, Chhapra	25.7794 N 84.7458 E	HFX	Female	Cattle	2018-09-04
816	BTH1036	Retrospective	N/A					Yes		Yes	Yes			Bihar	Buxar	Chakki	INDIA: Bihar, Buxar, Chakki	25.5647 N 84.0069 E	HFX	Female	Cattle	2018-09-04
817	BTH1037	Retrospective	N/A					Yes		Yes	Yes			Bihar	Saran	Sherpur, Chhapra	INDIA: Bihar, Saran, Sherpur, Chhapra	25.7794 N 84.7458 E	JRX	Female	Cattle	2018-09-04
818	BTH1038	Retrospective	N/A					Yes		Yes	Yes			Bihar	Arrah	Milki	INDIA: Bihar, Arrah, Milki	25.5560 N 84.6638 E	HFX	Female	Cattle	2018-09-04
819	BTH1039	Retrospective	N/A					Yes		Yes	Yes			Bihar	Arrah	Basdewpur	INDIA: Bihar, Arrah, Basdewpur	25.5560 N 84.6638 E	JRX	Female	Cattle	2018-09-04
820	BTH1040	Retrospective	N/A					Yes		Yes	Yes			Bihar	Saran	Chiran, Chhapra	INDIA: Bihar, Saran, Chiran, Chhapra	25.7794 N 84.7458 E	HFX	Female	Cattle	2018-09-04
821	BTH1041	Retrospective	N/A					Yes		Yes				Bihar	Buxar	Bhola Dera	INDIA: Bihar, Buxar, Bhola Dera	25.5647 N 84.0069 E	HFX	Female	Cattle	2018-09-04
822	BTH1042	Retrospective	N/A											Bihar	Arrah	Porshotampur	INDIA: Bihar, Arrah, Porshotampur	25.5560 N 84.6638 E	HFX	Female	Cattle	2018-09-04
823	BTH1043	Retrospective	N/A					Yes		Yes	Yes			Bihar	Arrah	Behra	INDIA: Bihar, Arrah, Behra	25.5560 N 84.6638 E	HFX	Female	Cattle	2018-09-04
824	BTH1044	Retrospective	N/A					Yes		Yes	Yes			Bihar	Buxar	Chakki	INDIA: Bihar, Buxar, Chakki	25.5647 N 84.0069 E	HFX	Female	Cattle	2018-09-04
825	BTH1045	Retrospective	N/A					Yes		Yes				Bihar	Buxar	Chakki	INDIA: Bihar, Buxar, Chakki	25.5647 N 84.0069 E	HFX	Female	Cattle	2018-09-04
826	BTH1046	Retrospective	N/A					Yes		Yes	Yes			Bihar	Saran	Sherpur, Chhapra	INDIA: Bihar, Saran, Sherpur, Chhapra	25.7794 N 84.7458 E	HFX	Female	Cattle	2018-09-04
827	BTH1047	Retrospective	N/A					Yes		Yes	Yes			Bihar	Saran	Sherpur, Chhapra	INDIA: Bihar, Saran, Sherpur, Chhapra	25.7794 N 84.7458 E	HFX	Female	Cattle	2018-09-04
828	BTH1048	Retrospective	N/A					Yes		Yes	Yes			Bihar	Saran	Sherpur, Chhapra	INDIA: Bihar, Saran, Sherpur, Chhapra	25.7794 N 84.7458 E	HFX	Female	Cattle	2018-09-04
829	BTH1049	Retrospective	N/A					Yes		Yes	Yes			Bihar	Arrah	Porshotampur	INDIA: Bihar, Arrah, Porshotampur	25.5560 N 84.6638 E	HFX	Female	Cattle	2018-09-04
830	BTH1050	Retrospective	N/A					Yes		Yes	Yes			Bihar	Buxar	dakshin tola dumraon	INDIA: Bihar, Buxar, dakshin tola dumraon	25.5647 N 84.0069 E	HFX	Female	Cattle	2018-09-04
831	BTH1051	Retrospective	N/A					Yes		Yes	Yes			Bihar	Saran	Sherpur, Chhapra	INDIA: Bihar, Saran, Sherpur, Chhapra	25.7794 N 84.7458 E	HFX	Female	Cattle	2018-09-04
832	BTH1052	Retrospective	N/A					Yes		Yes	Yes			Bihar	Arrah	Porshotampur	INDIA: Bihar, Arrah, Porshotampur	25.5560 N 84.6638 E	HFX	Female	Cattle	2018-09-04
833	BTH1053	Retrospective	N/A					Yes		Yes				Bihar	Arrah	Porshotampur	INDIA: Bihar, Arrah, Porshotampur	25.5560 N 84.6638 E	HFX	Female	Cattle	2018-09-04
834	BTH1054	Retrospective	N/A					Yes		Yes				Bihar	Arrah	Porshotampur	INDIA: Bihar, Arrah, Porshotampur	25.5560 N 84.6638 E	HFX	Female	Cattle	2018-09-04
835	BTH1055	Retrospective	N/A					Yes		Yes	Yes			Bihar	Arrah	Khawaspur	INDIA: Bihar, Arrah, Khawaspur	25.5560 N 84.6638 E	HFX	Female	Cattle	2018-09-04
836	BTH1056	Retrospective	N/A											Bihar	Saran	Mala, Chhapra	INDIA: Bihar, Saran, Mala, Chhapra	25.7794 N 84.7458 E	HFX	Female	Cattle	2018-08-13
837	BTH1057	Retrospective	N/A											Bihar	Saran	Mala, Chhapra	INDIA: Bihar, Saran, Mala, Chhapra	25.7794 N 84.7458 E	HFX	Female	Cattle	2018-08-13
838	BTH1058	Retrospective	N/A											Bihar	Vaishali	Daudnagar	INDIA: Bihar, Vaishali, Daudnagar	25.8667 N 85.0500 E	HFX	Female	Cattle	2018-08-13
839	BTH1059	Retrospective	N/A											Bihar	Vaishali	Daudnagar	INDIA: Bihar, Vaishali, Daudnagar	25.8667 N 85.0500 E	HFX	Female	Cattle	2018-08-13
840	BTH1060	Retrospective	N/A					Yes		Yes	Yes			Bihar	Saran	Mala, Chhapra	INDIA: Bihar, Saran, Mala, Chhapra	25.7794 N 84.7458 E	JRX	Female	Cattle	2018-08-13
841	BTH1061	Retrospective	N/A					Yes		Yes	Yes			Bihar	Arrah	Milki	INDIA: Bihar, Arrah, Milki	25.5560 N 84.6638 E	JRX	Female	Cattle	2018-08-13
842	BTH1062	Retrospective	N/A					Yes		Yes	Yes			Bihar	Arrah	milki	INDIA: Bihar, Arrah, milki	25.5560 N 84.6638 E	HFX	Female	Cattle	2018-08-13
843	BTH1063	Retrospective	N/A					Yes		Yes	Yes			Bihar	Saran	Mala, Chhapra	INDIA: Bihar, Saran, Mala, Chhapra	25.7794 N 84.7458 E	JRX	Female	Cattle	2018-08-13
844	BTH1064	Retrospective	N/A					Yes		Yes	Yes			Bihar	Vaishali	Daudnagar	INDIA: Bihar, Vaishali, Daudnagar	25.8667 N 85.0500 E	HFX	Female	Cattle	2018-08-13
845	BTH1065	Retrospective	N/A											Bihar	Saran	Mala, Chhapra	INDIA: Bihar, Saran, Mala, Chhapra	25.7794 N 84.7458 E	HFX	Female	Cattle	2018-08-13
846	BTH1066	Retrospective	N/A											Bihar	Arrah	Gundi	INDIA: Bihar, Arrah, Gundi	25.5560 N 84.6638 E	HFX	Female	Cattle	2018-08-13
847	BTH1067	Retrospective	N/A					Yes		Yes	Yes			Bihar	Vaishali	Bidupur dih	INDIA: Bihar, Vaishali, Bidupur dih	25.8667 N 85.0500 E	JRX	Female	Cattle	2018-08-13
848	BTH1068	Retrospective	N/A					Yes		Yes				Bihar	Vaishali	Daudnagar	INDIA: Bihar, Vaishali, Daudnagar	25.8667 N 85.0500 E	HFX	Female	Cattle	2018-08-13
849	BTH1069	Retrospective	N/A											Bihar	Saran	Mala, Chhapra	INDIA: Bihar, Saran, Mala, Chhapra	25.7794 N 84.7458 E	HFX	Female	Cattle	2018-08-13
850	BTH1070	Retrospective	N/A					Yes		Yes	Yes			Bihar	Vaishali	Daudnagar	INDIA: Bihar, Vaishali, Daudnagar	25.8667 N 85.0500 E	HFX	Female	Cattle	2018-08-13
851	BTH1071	Retrospective	N/A					Yes		Yes	Yes			Bihar	Vaishali	Bidupur dih	INDIA: Bihar, Vaishali, Bidupur dih	25.8667 N 85.0500 E	HFX	Female	Cattle	2018-08-13
852	BTH1072	Retrospective	N/A					Yes		Yes	Yes			Bihar	Vaishali	Daudnagar	INDIA: Bihar, Vaishali, Daudnagar	25.8667 N 85.0500 E	HFX	Female	Cattle	2018-08-13
853	BTH1073	Retrospective	N/A					Yes		Yes	Yes			Bihar	Saran	Naudihan, Chhapra	INDIA: Bihar, Saran, Naudihan, Chhapra	25.7794 N 84.7458 E	HFX	Female	Cattle	2018-08-13
854	BTH1074	Retrospective	N/A					Yes		Yes				Jharkhand	Ranchi	Thakurgaon	INDIA: Jharkhand, Ranchi, Thakurgaon	23.3441 N 85.3096 E	HFX	Female	Cattle	2018-08-17
855	BTH1075	Retrospective	N/A											Jharkhand	Ranchi	Soba	INDIA: Jharkhand, Ranchi, Soba	23.3441 N 85.3096 E	HFX	Female	Cattle	2018-08-17
856	BTH1076	Retrospective	N/A					Yes		Yes	Yes			Jharkhand	Ranchi	Khakhra Mor	INDIA: Jharkhand, Ranchi, Khakhra Mor	23.3441 N 85.3096 E	HFX	Female	Cattle	2018-08-17
857	BTH1077	Retrospective	N/A					Yes		Yes	Yes			Jharkhand	Ranchi	Basri Semartola	INDIA: Jharkhand, Ranchi, Basri Semartola	23.3441 N 85.3096 E	JRX	Female	Cattle	2018-08-17
858	BTH1078	Retrospective	N/A					Yes				Yes	Yes	Jharkhand	Ranchi	Basri Semartola	INDIA: Jharkhand, Ranchi, Basri Semartola	23.3441 N 85.3096 E	JRX	Female	Cattle	2018-08-17
859	BTH1079	Retrospective	N/A					Yes				Yes	Yes	Jharkhand	Ranchi	Basri Semartola	INDIA: Jharkhand, Ranchi, Basri Semartola	23.3441 N 85.3096 E	HFX	Female	Cattle	2018-08-17
860	BTH1080	Retrospective	N/A					Yes				Yes	Yes	Jharkhand	Ranchi	Berwari	INDIA: Jharkhand, Ranchi, Berwari	23.3441 N 85.3096 E	HFX	Female	Cattle	2018-08-17
861	BTH1081	Retrospective	N/A											Jharkhand	Ranchi	Berwari	INDIA: Jharkhand, Ranchi, Berwari	23.3441 N 85.3096 E	HFX	Female	Cattle	2018-08-17
862	BTH1082	Retrospective	N/A					Yes		Yes				Jharkhand	Ranchi	Berwari	INDIA: Jharkhand, Ranchi, Berwari	23.3441 N 85.3096 E	HFX	Female	Cattle	2018-08-17
863	BTH1083	Retrospective	N/A					Yes		Yes	Yes			Jharkhand	Ranchi	Berwari	INDIA: Jharkhand, Ranchi, Berwari	23.3441 N 85.3096 E	HFX	Female	Cattle	2018-08-17
864	BTH1084	Retrospective	N/A											Jharkhand	Ranchi	Thakurgaon	INDIA: Jharkhand, Ranchi, Thakurgaon	23.3441 N 85.3096 E	HFX	Female	Cattle	2018-08-17
865	BTH1085	Retrospective	N/A					Yes		Yes				Jharkhand	Ranchi	Berwari	INDIA: Jharkhand, Ranchi, Berwari	23.3441 N 85.3096 E	HFX	Female	Cattle	2018-08-17
866	BTH1086	Retrospective	N/A					Yes		Yes	Yes			Jharkhand	Ranchi	Berwari	INDIA: Jharkhand, Ranchi, Berwari	23.3441 N 85.3096 E	HFX	Female	Cattle	2018-08-17
867	BTH1087	Retrospective	N/A					Yes		Yes	Yes			Jharkhand	Ranchi	Berwari	INDIA: Jharkhand, Ranchi, Berwari	23.3441 N 85.3096 E	HFX	Female	Cattle	2018-08-17
868	BTH1088	Retrospective	N/A											Jharkhand	Ranchi	Berwari	INDIA: Jharkhand, Ranchi, Berwari	23.3441 N 85.3096 E	HFX	Female	Cattle	2018-08-17
869	BTH1089	Retrospective	N/A											Jharkhand	Jharkhand	Soba	INDIA: Jharkhand, Jharkhand, Soba	23.3441 N 85.3096 E	JRX	Female	Cattle	2018-08-17
870	BTH1090	Retrospective	N/A					Yes		Yes	Yes			Jharkhand	Ranchi	Berwari	INDIA: Jharkhand, Ranchi, Berwari	23.3441 N 85.3096 E	HFX	Female	Cattle	2018-08-17
871	BTH1091	Retrospective	N/A					Yes				Yes		Jharkhand	Ranchi	Soba	INDIA: Jharkhand, Ranchi, Soba	23.3441 N 85.3096 E	HFX	Female	Cattle	2018-08-17
872	BTH1092	Retrospective	N/A					Yes		Yes	Yes			Jharkhand	Ranchi	Khakhra Mor	INDIA: Jharkhand, Ranchi, Khakhra Mor	23.3441 N 85.3096 E	HFX	Female	Cattle	2018-08-17
873	BTH1093	Retrospective	N/A					Yes				Yes		Jharkhand	Ranchi	Basri Semartola	INDIA: Jharkhand, Ranchi, Basri Semartola	23.3441 N 85.3096 E	HFX	Female	Cattle	2018-08-17
874	BTH1094	Retrospective	N/A											Jharkhand	Ranchi	Soba	INDIA: Jharkhand, Ranchi, Soba	23.3441 N 85.3096 E	HFX	Female	Cattle	2018-08-17
875	BTH1095	Retrospective	N/A											Jharkhand	Ranchi	Thakurgaon	INDIA: Jharkhand, Ranchi, Thakurgaon	23.3441 N 85.3096 E	HFX	Female	Cattle	2018-08-17
876	BTH1096	Retrospective	N/A					Yes				Yes	Yes	Jharkhand	Ranchi	Haishalpiri	INDIA: Jharkhand, Ranchi, Haishalpiri	23.3441 N 85.3096 E	HFX	Female	Cattle	2018-08-17
877	BTH1097	Retrospective	N/A											Jharkhand	Ranchi	Soba	INDIA: Jharkhand, Ranchi, Soba	23.3441 N 85.3096 E	JRX	Female	Cattle	2018-08-17
878	BTH1098	Retrospective	N/A					Yes		Yes				Jharkhand	Ranchi	Berwari	INDIA: Jharkhand, Ranchi, Berwari	23.3441 N 85.3096 E	JRX	Female	Cattle	2018-08-17
879	BTH1099	Retrospective	N/A					Yes		Yes				Jharkhand	Ranchi	Haishalpiri	INDIA: Jharkhand, Ranchi, Haishalpiri	23.3441 N 85.3096 E	HFX	Female	Cattle	2018-08-17
880	BTH1100	Retrospective	N/A					Yes				Yes	Yes	Jharkhand	Ranchi	Hesalpiri Kharkutola	INDIA: Jharkhand, Ranchi, Hesalpiri Kharkutola	23.3441 N 85.3096 E	JRX	Female	Cattle	2018-08-17
881	BTH1101	Retrospective	N/A											Jharkhand	Ranchi	Berwari	INDIA: Jharkhand, Ranchi, Berwari	23.3441 N 85.3096 E	Sahiwal	Female	Cattle	2018-08-17
882	BTH1102	Retrospective	N/A											Jharkhand	Ranchi	Basri Semartola	INDIA: Jharkhand, Ranchi, Basri Semartola	23.3441 N 85.3096 E	HFX	Female	Cattle	2018-08-17
883	BTH1103	Retrospective	N/A											Jharkhand	Ranchi	Berwari	INDIA: Jharkhand, Ranchi, Berwari	23.3441 N 85.3096 E	JRX	Female	Cattle	2018-08-17
884	BTH1104	Retrospective	N/A					Yes		Yes				Jharkhand	Ranchi	Soba	INDIA: Jharkhand, Ranchi, Soba	23.3441 N 85.3096 E	HFX	Female	Cattle	2018-08-17
885	BTH1105	Retrospective	N/A					Yes		Yes				Jharkhand	Ranchi	Berwari	INDIA: Jharkhand, Ranchi, Berwari	23.3441 N 85.3096 E	JRX	Female	Cattle	2018-08-17
886	BTH1106	Retrospective	N/A					Yes		Yes	Yes			Jharkhand	Ranchi	Soba	INDIA: Jharkhand, Ranchi, Soba	23.3441 N 85.3096 E	JRX	Female	Cattle	2018-08-17
887	BTH1107	Retrospective	N/A					Yes				Yes	Yes	Jharkhand	Ranchi	Berwari	INDIA: Jharkhand, Ranchi, Berwari	23.3441 N 85.3096 E	HFX	Female	Cattle	2018-08-17
888	BTH1108	Retrospective	N/A					Yes				Yes		Jharkhand	Ranchi	Thakurgaon	INDIA: Jharkhand, Ranchi, Thakurgaon	23.3441 N 85.3096 E	HFX	Female	Cattle	2018-08-17
889	BTH1109	Retrospective	N/A					Yes		Yes	Yes			Jharkhand	Jharkhand	Berwari	INDIA: Jharkhand, Jharkhand, Berwari	23.3441 N 85.3096 E	HFX	Female	Cattle	2018-03-10
890	BTH1110	Retrospective	N/A											Jharkhand	Ranchi	Thakurgaon	INDIA: Jharkhand, Ranchi, Thakurgaon	23.3441 N 85.3096 E	HFX	Female	Cattle	2018-08-17
891	BTH1111	Retrospective	N/A											Jharkhand	Ranchi	Berwari	INDIA: Jharkhand, Ranchi, Berwari	23.3441 N 85.3096 E	HFX	Female	Cattle	2018-08-17
892	BTH1112	Retrospective	N/A					Yes		Yes				Jharkhand	Ranchi	Haishalpiri	INDIA: Jharkhand, Ranchi, Haishalpiri	23.3441 N 85.3096 E	HFX	Female	Cattle	2018-08-17
893	BTH1113	Retrospective	N/A											Jharkhand	Ranchi	Soba	INDIA: Jharkhand, Ranchi, Soba	23.3441 N 85.3096 E	HFX	Female	Cattle	2018-08-17
894	BTH1114	Retrospective	N/A					Yes		Yes	Yes			Jharkhand	Ranchi	Berwari	INDIA: Jharkhand, Ranchi, Berwari	23.3441 N 85.3096 E	HFX	Female	Cattle	2018-08-17
895	BTH1115	Retrospective	N/A					Yes				Yes	Yes	Jharkhand	Ranchi	Hesalpiri Kharkutola	INDIA: Jharkhand, Ranchi, Hesalpiri Kharkutola	23.3441 N 85.3096 E	JRX	Female	Cattle	2018-08-17
896	BTH1116	Retrospective	N/A					Yes				Yes	Yes	Jharkhand	Ranchi	Berwari	INDIA: Jharkhand, Ranchi, Berwari	23.3441 N 85.3096 E	HFX	Female	Cattle	2018-08-17
897	BTH1117	Retrospective	N/A					Yes				Yes	Yes	Jharkhand	Ranchi	Berwari	INDIA: Jharkhand, Ranchi, Berwari	23.3441 N 85.3096 E	HFX	Female	Cattle	2018-08-17
898	BTH1118	Retrospective	N/A					Yes				Yes		Jharkhand	Ranchi	Berwari	INDIA: Jharkhand, Ranchi, Berwari	23.3441 N 85.3096 E	HFX	Female	Cattle	2018-08-17
899	BTH1119	Retrospective	N/A											Jharkhand	Ranchi	basari	INDIA: Jharkhand, Ranchi, basari	23.3441 N 85.3096 E	Sahiwal	Female	Cattle	2018-08-17
900	BTH1120	Retrospective	N/A											Jharkhand	Ranchi	kasitola	INDIA: Jharkhand, Ranchi, kasitola	23.3441 N 85.3096 E	JRX	Female	Cattle	2018-08-17
901	BTH1121	Retrospective	N/A					Yes				Yes	Yes	Jharkhand	Ranchi	kasitola	INDIA: Jharkhand, Ranchi, kasitola	23.3441 N 85.3096 E	HFX	Female	Cattle	2018-08-17
902	BTH1123	Retrospective	N/A											Jharkhand	Ranchi	Berwari	INDIA: Jharkhand, Ranchi, Berwari	23.3441 N 85.3096 E	JRX	Female	Cattle	2018-08-17
903	BTH1124	Retrospective	N/A					Yes				Yes	Yes	Jharkhand	Ranchi	Haishalpiri	INDIA: Jharkhand, Ranchi, Haishalpiri	23.3441 N 85.3096 E	JRX	Female	Cattle	2018-08-17
904	BTH1125	Retrospective	N/A											Jharkhand	Ranchi	Berwari	INDIA: Jharkhand, Ranchi, Berwari	23.3441 N 85.3096 E	HFX	Female	Cattle	2018-08-17
905	BTH1126	Retrospective	N/A					Yes		Yes	Yes			Jharkhand	Ranchi	Berwari	INDIA: Jharkhand, Ranchi, Berwari	23.3441 N 85.3096 E	HFX	Female	Cattle	2018-08-17
906	BTH1128	Retrospective	N/A					Yes				Yes	Yes	Jharkhand	Ranchi	Hesalpiri Kharkutola	INDIA: Jharkhand, Ranchi, Hesalpiri Kharkutola	23.3441 N 85.3096 E	HFX	Female	Cattle	2018-08-17
907	BTH1129	Retrospective	N/A											Jharkhand	Ranchi	kasitola	INDIA: Jharkhand, Ranchi, kasitola	23.3441 N 85.3096 E	HFX	Female	Cattle	2018-08-17
908	BTH1130	Retrospective	N/A					Yes		Yes	Yes			Jharkhand	Ranchi	Berwari	INDIA: Jharkhand, Ranchi, Berwari	23.3441 N 85.3096 E	HFX	Female	Cattle	2018-08-17
909	BTH1131	Retrospective	N/A					Yes				Yes	Yes	Jharkhand	Ranchi	Berwari	INDIA: Jharkhand, Ranchi, Berwari	23.3441 N 85.3096 E	JRX	Female	Cattle	2018-08-17
910	BTH1132	Retrospective	N/A					Yes		Yes	Yes			Jharkhand	Ranchi	Thakurgaon	INDIA: Jharkhand, Ranchi, Thakurgaon	23.3441 N 85.3096 E	HFX	Female	Cattle	2018-08-17
911	BTH1133	Retrospective	N/A					Yes		Yes	Yes			Jharkhand	Ranchi	Berwari	INDIA: Jharkhand, Ranchi, Berwari	23.3441 N 85.3096 E	HFX	Female	Cattle	2018-08-17
912	BTH1134	Retrospective	N/A					Yes		Yes	Yes			Jharkhand	Ranchi	Haishalpiri	INDIA: Jharkhand, Ranchi, Haishalpiri	23.3441 N 85.3096 E	JRX	Female	Cattle	2018-08-17
913	BTH1135	Retrospective	N/A											Jharkhand	Ranchi	Berwari	INDIA: Jharkhand, Ranchi, Berwari	23.3441 N 85.3096 E	HFX	Female	Cattle	2018-08-17
914	BTH1136	Retrospective	N/A											Jharkhand	Ranchi	Berwari	INDIA: Jharkhand, Ranchi, Berwari	23.3441 N 85.3096 E	Sahiwal	Female	Cattle	2018-08-17
915	BTH1137	Retrospective	N/A											Jharkhand	Ranchi	Berwari	INDIA: Jharkhand, Ranchi, Berwari	23.3441 N 85.3096 E	HFX	Female	Cattle	2018-08-17
916	BTH1138	Retrospective	N/A					Yes		Yes				Jharkhand	Ranchi	Soba	INDIA: Jharkhand, Ranchi, Soba	23.3441 N 85.3096 E	JRX	Female	Cattle	2018-08-17
917	BTH1139	Retrospective	N/A											Jharkhand	Ranchi	Soba	INDIA: Jharkhand, Ranchi, Soba	23.3441 N 85.3096 E	HFX	Female	Cattle	2018-08-17
918	BTH1140	Retrospective	N/A					Yes		Yes				Jharkhand	Ranchi	Berwari	INDIA: Jharkhand, Ranchi, Berwari	23.3441 N 85.3096 E	HFX	Female	Cattle	2018-08-17
919	BTH1141	Retrospective	N/A					Yes		Yes	Yes			Jharkhand	Ranchi	Hesalpiri Kharkutola	INDIA: Jharkhand, Ranchi, Hesalpiri Kharkutola	23.3441 N 85.3096 E	JRX	Female	Cattle	2018-08-17
920	BTH1142	Retrospective	N/A					Yes				Yes	Yes	Jharkhand	Ranchi	Basri Semartola	INDIA: Jharkhand, Ranchi, Basri Semartola	23.3441 N 85.3096 E	HFX	Female	Cattle	2018-08-17
921	BTH1143	Retrospective	N/A					Yes				Yes		Jharkhand	Ranchi	Berwari	INDIA: Jharkhand, Ranchi, Berwari	23.3441 N 85.3096 E	HFX	Female	Cattle	2018-08-17
922	BTH1144	Retrospective	N/A					Yes		Yes	Yes			Jharkhand	Ranchi	Basri Semartola	INDIA: Jharkhand, Ranchi, Basri Semartola	23.3441 N 85.3096 E	HFX	Female	Cattle	2018-08-17
923	BTH1145	Retrospective	N/A					Yes		Yes	Yes			Jharkhand	Ranchi	Soba	INDIA: Jharkhand, Ranchi, Soba	23.3441 N 85.3096 E	JRX	Female	Cattle	2018-08-17
924	BTH1146	Retrospective	N/A					Yes				Yes	Yes	Jharkhand	Ranchi	Hesalpiri Kharkutola	INDIA: Jharkhand, Ranchi, Hesalpiri Kharkutola	23.3441 N 85.3096 E	JRX	Female	Cattle	2018-08-17
925	BTH1147	Retrospective	N/A					Yes		Yes				Jharkhand	Ranchi	Berwari	INDIA: Jharkhand, Ranchi, Berwari	23.3441 N 85.3096 E	HFX	Female	Cattle	2018-08-17
926	BTH1148	Retrospective	N/A					Yes				Yes		Jharkhand	Ranchi	Basri Semartola	INDIA: Jharkhand, Ranchi, Basri Semartola	23.3441 N 85.3096 E	HFX	Female	Cattle	2018-08-17
927	BTH1149	Retrospective	N/A					Yes		Yes				Jharkhand	Ranchi	Berwari	INDIA: Jharkhand, Ranchi, Berwari	23.3441 N 85.3096 E	HFX	Female	Cattle	2018-08-17
928	BTH1150	Retrospective	N/A					Yes		Yes				Jharkhand	Ranchi	Berwari	INDIA: Jharkhand, Ranchi, Berwari	23.3441 N 85.3096 E	HFX	Female	Cattle	2018-08-17
929	BTH1151	Retrospective	N/A					Yes				Yes	Yes	Jharkhand	Ranchi	Soba	INDIA: Jharkhand, Ranchi, Soba	23.3441 N 85.3096 E	HFX	Female	Cattle	2018-08-17
930	BTH1152	Retrospective	N/A											Jharkhand	Ranchi	Thakurgaon	INDIA: Jharkhand, Ranchi, Thakurgaon	23.3441 N 85.3096 E	HFX	Female	Cattle	2018-08-17
931	BTH1153	Retrospective	N/A											Jharkhand	Ranchi	Berwari	INDIA: Jharkhand, Ranchi, Berwari	23.3441 N 85.3096 E	HFX	Female	Cattle	2018-08-17
932	BTH1154	Retrospective	N/A					Yes		Yes	Yes			Odisha	Sambalpur	Parmanpur	INDIA: Odisha, Sambalpur, Parmanpur	21.4707 N 83.9701 E	Red Sindhi	Female	Cattle	2018-10-19
933	BTH1155	Retrospective	N/A					Yes		Yes	Yes			Odisha	Bahraich	Talpadar	INDIA: Odisha, Bahraich, Talpadar	27.5743 N 81.5953 E	Red Sindhi	Female	Cattle	2018-10-19
934	BTH1156	Retrospective	N/A					Yes		Yes	Yes			Odisha	Sambalpur	Gambharipank	INDIA: Odisha, Sambalpur, Gambharipank	21.4707 N 83.9701 E	JRX	Female	Cattle	2018-10-19
935	BTH1157	Retrospective	N/A					Yes		Yes	Yes			Odisha	Sambalpur	Sikrapali	INDIA: Odisha, Sambalpur, Sikrapali	21.4707 N 83.9701 E	JRX	Female	Cattle	2018-10-19
936	BTH1158	Retrospective	N/A					Yes		Yes	Yes			Odisha	Sambalpur	Tabla	INDIA: Odisha, Sambalpur, Tabla	21.4707 N 83.9701 E	Red Sindhi	Female	Cattle	2018-10-19
937	BTH1159	Retrospective	N/A					Yes		Yes	Yes			Odisha	Bahraich	Talpadar	INDIA: Odisha, Bahraich, Talpadar	27.5743 N 81.5953 E	Sahiwal	Female	Cattle	2018-10-19
938	BTH1160	Retrospective	N/A					Yes		Yes	Yes			Odisha	Balangir	Jamutia	INDIA: Odisha, Balangir, Jamutia	20.7042 N 83.4923 E	JRX	Female	Cattle	2018-10-19
939	BTH1161	Retrospective	N/A					Yes		Yes	Yes			Odisha	Bahraich	Talpadar	INDIA: Odisha, Bahraich, Talpadar	27.5743 N 81.5953 E	JRX	Female	Cattle	2018-10-19
940	BTH1162	Retrospective	N/A					Yes		Yes	Yes			Odisha	Balangir	Dhamanasar	INDIA: Odisha, Balangir, Dhamanasar	20.7042 N 83.4923 E	JRX	Female	Cattle	2018-10-19
941	BTH1163	Retrospective	N/A					Yes		Yes	Yes			Odisha	Balangir	Kantapali	INDIA: Odisha, Balangir, Kantapali	20.7042 N 83.4923 E	JRX	Female	Cattle	2018-10-19
942	BTH1164	Retrospective	N/A					Yes		Yes	Yes			Odisha	Bahraich	Talpadar	INDIA: Odisha, Bahraich, Talpadar	27.5743 N 81.5953 E	Red Sindhi	Female	Cattle	2018-10-19
943	BTH1165	Retrospective	N/A					Yes		Yes	Yes			Odisha	Balangir	Dhamanasar	INDIA: Odisha, Balangir, Dhamanasar	20.7042 N 83.4923 E	Red Sindhi	Female	Cattle	2018-10-19
944	BTH1166	Retrospective	N/A					Yes		Yes	Yes			Odisha	Sambalpur	Gambharipank	INDIA: Odisha, Sambalpur, Gambharipank	21.4707 N 83.9701 E	Red Sindhi	Female	Cattle	2018-10-19
945	BTH1167	Retrospective	N/A					Yes		Yes				Odisha	Balangir	Mandir Pada	INDIA: Odisha, Balangir, Mandir Pada	20.7042 N 83.4923 E	JRX	Female	Cattle	2018-10-19
946	BTH1168	Retrospective	N/A											Odisha	Sambalpur	Gambharipank	INDIA: Odisha, Sambalpur, Gambharipank	21.4707 N 83.9701 E	JRX	Female	Cattle	2018-10-19
947	BTH1169	Retrospective	N/A					Yes		Yes	Yes			Odisha	Sambalpur	Sikrapali	INDIA: Odisha, Sambalpur, Sikrapali	21.4707 N 83.9701 E	JRX	Female	Cattle	2018-10-19
948	BTH1170	Retrospective	N/A					Yes		Yes	Yes			Odisha	Sambalpur	Jampali	INDIA: Odisha, Sambalpur, Jampali	21.4707 N 83.9701 E	Red Sindhi	Female	Cattle	2018-10-19
949	BTH1171	Retrospective	N/A					Yes		Yes	Yes			Odisha	Sambalpur	Jampali	INDIA: Odisha, Sambalpur, Jampali	21.4707 N 83.9701 E	JRX	Female	Cattle	2018-10-19
950	BTH1172	Retrospective	N/A											Odisha	Sambalpur	Bohidarkanta	INDIA: Odisha, Sambalpur, Bohidarkanta	21.4707 N 83.9701 E	JRX	Female	Cattle	2018-10-19
951	BTH1173	Retrospective	N/A					Yes		Yes	Yes			Odisha	Balangir	Jamutia	INDIA: Odisha, Balangir, Jamutia	20.7042 N 83.4923 E	JRX	Female	Cattle	2018-10-19
952	BTH1174	Retrospective	N/A					Yes		Yes	Yes			Odisha	Sambalpur	Gambharipank	INDIA: Odisha, Sambalpur, Gambharipank	21.4707 N 83.9701 E	HFX	Female	Cattle	2018-10-19
953	BTH1175	Retrospective	N/A					Yes		Yes	Yes			Odisha	Bahraich	Talpadar	INDIA: Odisha, Bahraich, Talpadar	27.5743 N 81.5953 E	JRX	Female	Cattle	2018-10-19
954	BTH1176	Retrospective	N/A					Yes		Yes	Yes			Odisha	Bahraich	Talpadar	INDIA: Odisha, Bahraich, Talpadar	27.5743 N 81.5953 E	HFX	Female	Cattle	2018-10-19
955	BTH1177	Retrospective	N/A					Yes		Yes	Yes			Odisha	Bahraich	Talpadar	INDIA: Odisha, Bahraich, Talpadar	27.5743 N 81.5953 E	JRX	Female	Cattle	2018-10-19
956	BTH1178	Retrospective	N/A					Yes		Yes	Yes			Odisha	Bahraich	Talpadar	INDIA: Odisha, Bahraich, Talpadar	27.5743 N 81.5953 E	JRX	Female	Cattle	2018-10-19
957	BTH1179	Retrospective	N/A											Odisha	Sambalpur	Giripali	INDIA: Odisha, Sambalpur, Giripali	21.4707 N 83.9701 E	Red Sindhi	Female	Cattle	2018-10-19
958	BTH1180	Retrospective	N/A					Yes		Yes	Yes			Odisha	Sambalpur	Bohidarkanta	INDIA: Odisha, Sambalpur, Bohidarkanta	21.4707 N 83.9701 E	JRX	Female	Cattle	2018-10-19
959	BTH1181	Retrospective	N/A					Yes		Yes	Yes			Odisha	Sambalpur	Dumerpali	INDIA: Odisha, Sambalpur, Dumerpali	21.4707 N 83.9701 E	HFX	Female	Cattle	2018-10-19
960	BTH1182	Retrospective	N/A					Yes		Yes	Yes			Odisha	Sambalpur	Gambharkanta	INDIA: Odisha, Sambalpur, Gambharkanta	21.4707 N 83.9701 E	JRX	Female	Cattle	2018-10-19
961	BTH1183	Retrospective	N/A					Yes		Yes	Yes			Odisha	Sambalpur	Bohidarkanta	INDIA: Odisha, Sambalpur, Bohidarkanta	21.4707 N 83.9701 E	Red Sindhi	Female	Cattle	2018-10-19
962	BTH1184	Retrospective	N/A					Yes		Yes	Yes			Odisha	Sambalpur	Piplipali	INDIA: Odisha, Sambalpur, Piplipali	21.4707 N 83.9701 E	JRX	Female	Cattle	2018-10-19
963	BTH1185	Retrospective	N/A					Yes		Yes	Yes			Odisha	Sambalpur	Giripali	INDIA: Odisha, Sambalpur, Giripali	21.4707 N 83.9701 E	JRX	Female	Cattle	2018-10-19
964	BTH1186	Retrospective	N/A					Yes		Yes				Odisha	Bahraich	Talpadar	INDIA: Odisha, Bahraich, Talpadar	27.5743 N 81.5953 E	JRX	Female	Cattle	2018-10-19
965	BTH1187	Retrospective	N/A					Yes		Yes	Yes			Odisha	Sambalpur	Tabla	INDIA: Odisha, Sambalpur, Tabla	21.4707 N 83.9701 E	Red Sindhi	Female	Cattle	2018-10-19
966	BTH1188	Retrospective	N/A					Yes		Yes	Yes			Odisha	Bahraich	Talpadar	INDIA: Odisha, Bahraich, Talpadar	27.5743 N 81.5953 E	JRX	Female	Cattle	2018-10-19
967	BTH1189	Retrospective	N/A					Yes		Yes	Yes			Odisha	Sambalpur	Parmanpur	INDIA: Odisha, Sambalpur, Parmanpur	21.4707 N 83.9701 E	HFX	Female	Cattle	2018-10-19
968	BTH1190	Retrospective	N/A					Yes		Yes	Yes			Odisha	Sambalpur	Piplipali	INDIA: Odisha, Sambalpur, Piplipali	21.4707 N 83.9701 E	JRX	Female	Cattle	2018-10-19
969	BTH1191	Retrospective	N/A					Yes		Yes	Yes			Odisha	Sambalpur	Gambharipank	INDIA: Odisha, Sambalpur, Gambharipank	21.4707 N 83.9701 E	JRX	Female	Cattle	2018-10-19
970	BTH1192	Retrospective	N/A					Yes		Yes	Yes			Odisha	Sambalpur	Bohidarkanta	INDIA: Odisha, Sambalpur, Bohidarkanta	21.4707 N 83.9701 E	Red Sindhi	Female	Cattle	2018-10-19
971	BTH1193	Retrospective	N/A					Yes		Yes	Yes			Odisha	Bahraich	Talpadar	INDIA: Odisha, Bahraich, Talpadar	27.5743 N 81.5953 E	HFX	Female	Cattle	2018-10-19
972	BTH1194	Retrospective	N/A					Yes		Yes	Yes			Odisha	Sambalpur	Jampali	INDIA: Odisha, Sambalpur, Jampali	21.4707 N 83.9701 E	HFX	Female	Cattle	2018-10-19
973	BTH1195	Retrospective	N/A					Yes		Yes				Odisha	Sambalpur	Gambharipank	INDIA: Odisha, Sambalpur, Gambharipank	21.4707 N 83.9701 E	Gir	Female	Cattle	2018-10-19
974	BTH1196	Retrospective	N/A					Yes		Yes	Yes			Odisha	Sambalpur	Tabla	INDIA: Odisha, Sambalpur, Tabla	21.4707 N 83.9701 E	JRX	Female	Cattle	2018-10-19
975	BTH1197	Retrospective	N/A					Yes		Yes	Yes			Odisha	Sambalpur	Bohidarkanta	INDIA: Odisha, Sambalpur, Bohidarkanta	21.4707 N 83.9701 E	JRX	Female	Cattle	2018-10-19
976	BTH1199	Retrospective	N/A					Yes		Yes	Yes			Odisha	Bahraich	Talpadar	INDIA: Odisha, Bahraich, Talpadar	27.5743 N 81.5953 E	Red Sindhi	Female	Cattle	2018-10-19
977	BTH1200	Retrospective	N/A					Yes		Yes				Odisha	Sambalpur	Parmanpur	INDIA: Odisha, Sambalpur, Parmanpur	21.4707 N 83.9701 E	Red Sindhi	Female	Cattle	2018-10-19
978	BTH1201	Retrospective	N/A					Yes		Yes	Yes			Odisha	Balangir	Baghapali	INDIA: Odisha, Balangir, Baghapali	20.7042 N 83.4923 E	JRX	Female	Cattle	2018-10-19
979	BTH1202	Retrospective	N/A					Yes		Yes	Yes			Odisha	Balangir	Jamutia	INDIA: Odisha, Balangir, Jamutia	20.7042 N 83.4923 E	JRX	Female	Cattle	2018-10-19
980	BTH1203	Retrospective	N/A					Yes		Yes	Yes			Odisha	Sambalpur	Giripali	INDIA: Odisha, Sambalpur, Giripali	21.4707 N 83.9701 E	Red Sindhi	Female	Cattle	2018-10-19
981	BTH1204	Retrospective	N/A					Yes		Yes	Yes			Odisha	Sambalpur	Dumerpali	INDIA: Odisha, Sambalpur, Dumerpali	21.4707 N 83.9701 E	HFX	Female	Cattle	2018-10-19
982	BTH1205	Retrospective	N/A					Yes		Yes	Yes			Odisha	Sambalpur	Piplipali	INDIA: Odisha, Sambalpur, Piplipali	21.4707 N 83.9701 E	JRX	Female	Cattle	2018-10-19
983	BTH1206	Retrospective	N/A					Yes		Yes	Yes			Odisha	Sambalpur	Piplipali	INDIA: Odisha, Sambalpur, Piplipali	21.4707 N 83.9701 E	JRX	Female	Cattle	2018-10-19
984	BTH1207	Retrospective	N/A					Yes		Yes	Yes			Odisha	Bahraich	Talpadar	INDIA: Odisha, Bahraich, Talpadar	27.5743 N 81.5953 E	Red Sindhi	Female	Cattle	2018-10-19
985	BTH1208	Retrospective	N/A					Yes		Yes				Odisha	Balangir	Baghapali	INDIA: Odisha, Balangir, Baghapali	20.7042 N 83.4923 E	JRX	Female	Cattle	2018-10-19
986	BTH1209	Retrospective	N/A					Yes		Yes	Yes			Odisha	Balangir	Jamutia	INDIA: Odisha, Balangir, Jamutia	20.7042 N 83.4923 E	JRX	Female	Cattle	2018-10-19
987	BTH1210	Retrospective	N/A					Yes		Yes				Odisha	Sambalpur	Bohidarkanta	INDIA: Odisha, Sambalpur, Bohidarkanta	21.4707 N 83.9701 E	JRX	Female	Cattle	2018-10-19
988	BTH1211	Retrospective	N/A					Yes		Yes	Yes			Odisha	Sambalpur	Bohidarkanta	INDIA: Odisha, Sambalpur, Bohidarkanta	21.4707 N 83.9701 E	Red Sindhi	Female	Cattle	2018-10-19
989	BTH1212	Retrospective	N/A					Yes		Yes	Yes			Odisha	Sambalpur	Kukdapali	INDIA: Odisha, Sambalpur, Kukdapali	21.4707 N 83.9701 E	JRX	Female	Cattle	2018-10-19
990	BTH1213	Retrospective	N/A					Yes		Yes	Yes			Odisha	Sambalpur	Sikrapali	INDIA: Odisha, Sambalpur, Sikrapali	21.4707 N 83.9701 E	JRX	Female	Cattle	2018-10-19
991	BTH1214	Retrospective	N/A					Yes		Yes	Yes			Odisha	Balangir	Jatipali	INDIA: Odisha, Balangir, Jatipali	20.7042 N 83.4923 E	JRX	Female	Cattle	2018-10-19
992	BTH1215	Retrospective	N/A					Yes		Yes				Odisha	Sambalpur	Bohidarkanta	INDIA: Odisha, Sambalpur, Bohidarkanta	21.4707 N 83.9701 E	Red Sindhi	Female	Cattle	2018-10-19
993	BTH1216	Retrospective	N/A					Yes		Yes	Yes			Odisha	Sambalpur	Jampali	INDIA: Odisha, Sambalpur, Jampali	21.4707 N 83.9701 E	JRX	Female	Cattle	2018-10-19
994	BTH1217	Retrospective	N/A					Yes		Yes	Yes			Odisha	Sambalpur	Jampali	INDIA: Odisha, Sambalpur, Jampali	21.4707 N 83.9701 E	JRX	Female	Cattle	2018-10-19
995	BTH1218	Retrospective	N/A					Yes		Yes				Odisha	Sambalpur	Gambharipank	INDIA: Odisha, Sambalpur, Gambharipank	21.4707 N 83.9701 E	JRX	Female	Cattle	2018-10-19
996	BTH1219	Retrospective	N/A					Yes		Yes	Yes			Odisha	Sambalpur	Serswantal	INDIA: Odisha, Sambalpur, Serswantal	21.4707 N 83.9701 E	JRX	Female	Cattle	2018-10-19
997	BTH1220	Retrospective	N/A					Yes		Yes	Yes			Odisha	Sambalpur	Serswantal	INDIA: Odisha, Sambalpur, Serswantal	21.4707 N 83.9701 E	JRX	Female	Cattle	2018-10-19
998	BTH1221	Retrospective	N/A					Yes		Yes	Yes			Odisha	Balangir	Dhamanasar	INDIA: Odisha, Balangir, Dhamanasar	20.7042 N 83.4923 E	JRX	Female	Cattle	2018-10-19
999	BTH1222	Retrospective	N/A					Yes		Yes	Yes			Odisha	Bahraich	Talpadar	INDIA: Odisha, Bahraich, Talpadar	27.5743 N 81.5953 E	JRX	Female	Cattle	2019-06-11
1000	BTH1224	Retrospective	N/A					Yes		Yes	Yes			Odisha	Bahraich	Talpadar	INDIA: Odisha, Bahraich, Talpadar	27.5743 N 81.5953 E	JRX	Female	Cattle	2019-06-11
1001	BTH1225	Retrospective	N/A					Yes		Yes	Yes			Odisha	Bahraich	Talpadar	INDIA: Odisha, Bahraich, Talpadar	27.5743 N 81.5953 E	JRX	Female	Cattle	2019-06-11
1002	BTH1226	Retrospective	N/A					Yes		Yes	Yes			Odisha	Bahraich	Talpadar	INDIA: Odisha, Bahraich, Talpadar	27.5743 N 81.5953 E	JRX	Female	Cattle	2019-06-11
1003	BTH1228	Retrospective	N/A					Yes		Yes	Yes			Odisha	Bahraich	Talpadar	INDIA: Odisha, Bahraich, Talpadar	27.5743 N 81.5953 E	JRX	Female	Cattle	2019-06-11
1004	BTH1229	Retrospective	N/A					Yes		Yes	Yes			Odisha	Bahraich	Talpadar	INDIA: Odisha, Bahraich, Talpadar	27.5743 N 81.5953 E	HFX	Female	Cattle	2019-06-11
1005	BTH1230	Retrospective	N/A					Yes		Yes	Yes			Odisha	Bahraich	Talpadar	INDIA: Odisha, Bahraich, Talpadar	27.5743 N 81.5953 E	JRX	Female	Cattle	2019-06-11
1006	BTH1231	Retrospective	N/A					Yes		Yes	Yes			Odisha	Bahraich	Talpadar	INDIA: Odisha, Bahraich, Talpadar	27.5743 N 81.5953 E	JRX	Female	Cattle	2019-06-11
1007	BTH1232	Retrospective	N/A					Yes		Yes	Yes			Odisha	Bahraich	Talpadar	INDIA: Odisha, Bahraich, Talpadar	27.5743 N 81.5953 E	JRX	Female	Cattle	2019-06-11
1008	BTH1233	Retrospective	N/A					Yes		Yes	Yes			Odisha	Bahraich	Talpadar	INDIA: Odisha, Bahraich, Talpadar	27.5743 N 81.5953 E	JRX	Female	Cattle	2019-06-11
1009	BTH1234	Retrospective	N/A					Yes		Yes	Yes			Odisha	Bahraich	Talpadar	INDIA: Odisha, Bahraich, Talpadar	27.5743 N 81.5953 E	JRX	Female	Cattle	2019-06-11
1010	BTH1235	Retrospective	N/A					Yes		Yes	Yes			Odisha	Bahraich	Talpadar	INDIA: Odisha, Bahraich, Talpadar	27.5743 N 81.5953 E	JRX	Female	Cattle	2019-06-11
1011	BTH1236	Retrospective	N/A					Yes		Yes	Yes			Odisha	Bahraich	Talpadar	INDIA: Odisha, Bahraich, Talpadar	27.5743 N 81.5953 E	JRX	Female	Cattle	2019-06-11
1012	BTH1237	Retrospective	N/A					Yes		Yes	Yes			Odisha	Bahraich	Talpadar	INDIA: Odisha, Bahraich, Talpadar	27.5743 N 81.5953 E	HFX	Female	Cattle	2019-06-11
1013	BTH1238	Retrospective	N/A					Yes		Yes	Yes			Odisha	Bahraich	Talpadar	INDIA: Odisha, Bahraich, Talpadar	27.5743 N 81.5953 E	JRX	Female	Cattle	2019-06-11
1014	BTH1240	Retrospective	N/A					Yes		Yes	Yes			Odisha	Bahraich	Bargoda	INDIA: Odisha, Bahraich, Bargoda	27.5743 N 81.5953 E	JRX	Female	Cattle	2019-06-11
1015	BTH1241	Retrospective	N/A											Odisha	Sambalpur	Dumerpali	INDIA: Odisha, Sambalpur, Dumerpali	21.4707 N 83.9701 E	HFX	Female	Cattle	2019-06-11
1016	BTH1242	Retrospective	N/A					Yes		Yes	Yes			Odisha	Sambalpur	Gambharipank	INDIA: Odisha, Sambalpur, Gambharipank	21.4707 N 83.9701 E	JRX	Female	Cattle	2019-06-11
1017	BTH1243	Retrospective	N/A					Yes		Yes	Yes			Odisha	Sambalpur	Bikhampur	INDIA: Odisha, Sambalpur, Bikhampur	21.4707 N 83.9701 E	HFX	Female	Cattle	2019-06-11
1018	BTH1244	Retrospective	N/A					Yes		Yes	Yes			Odisha	Sambalpur	Bikhampur	INDIA: Odisha, Sambalpur, Bikhampur	21.4707 N 83.9701 E	JRX	Female	Cattle	2019-06-11
1019	BTH1245	Retrospective	N/A					Yes		Yes	Yes			Odisha	Sambalpur	Bohidarkanta	INDIA: Odisha, Sambalpur, Bohidarkanta	21.4707 N 83.9701 E	JRX	Female	Cattle	2019-06-11
1020	BTH1249	Retrospective	N/A					Yes		Yes	Yes			Odisha	Sambalpur	Bohidarkanta	INDIA: Odisha, Sambalpur, Bohidarkanta	21.4707 N 83.9701 E	JRX	Female	Cattle	2019-06-11
1021	BTH1250	Retrospective	N/A					Yes		Yes	Yes			Odisha	Sambalpur	Jampali	INDIA: Odisha, Sambalpur, Jampali	21.4707 N 83.9701 E	JRX	Female	Cattle	2019-06-11
1022	BTH1251	Retrospective	N/A					Yes		Yes	Yes			Odisha	Sambalpur	Bikhampur	INDIA: Odisha, Sambalpur, Bikhampur	21.4707 N 83.9701 E	JRX	Female	Cattle	2019-06-11
1023	BTH1252	Retrospective	N/A					Yes		Yes	Yes			Odisha	Sambalpur	Gambharipank	INDIA: Odisha, Sambalpur, Gambharipank	21.4707 N 83.9701 E	JRX	Female	Cattle	2019-06-11
1024	BTH1253	Retrospective	N/A					Yes		Yes	Yes			Odisha	Sambalpur	Jampali	INDIA: Odisha, Sambalpur, Jampali	21.4707 N 83.9701 E	JRX	Female	Cattle	2019-06-11
1025	BTH1254	Retrospective	N/A					Yes		Yes	Yes			Odisha	Sambalpur	Dumerpali	INDIA: Odisha, Sambalpur, Dumerpali	21.4707 N 83.9701 E	HFX	Female	Cattle	2019-06-11
1026	BTH1255	Retrospective	N/A											Odisha	Sambalpur	Dumerpali	INDIA: Odisha, Sambalpur, Dumerpali	21.4707 N 83.9701 E	HFX	Female	Cattle	2019-06-11
1027	BTH1256	Retrospective	N/A											Odisha	Sambalpur	Serswantal	INDIA: Odisha, Sambalpur, Serswantal	21.4707 N 83.9701 E	JRX	Female	Cattle	2019-06-11
1028	BTH1257	Retrospective	N/A					Yes		Yes	Yes			Odisha	Sambalpur	Dumerpali	INDIA: Odisha, Sambalpur, Dumerpali	21.4707 N 83.9701 E	HFX	Female	Cattle	2019-06-11
1029	BTH1258	Retrospective	N/A					Yes		Yes	Yes			Odisha	Balangir	Taliudar	INDIA: Odisha, Balangir, Taliudar	20.7042 N 83.4923 E	JRX	Female	Cattle	2019-06-11
1030	BTH1259	Retrospective	N/A					Yes		Yes	Yes			Odisha	Bahraich	Talpadar	INDIA: Odisha, Bahraich, Talpadar	27.5743 N 81.5953 E	JRX	Female	Cattle	2019-06-11
1031	BTH1261	Retrospective	N/A					Yes		Yes	Yes			Odisha	Balangir	Banjari	INDIA: Odisha, Balangir, Banjari	20.7042 N 83.4923 E	JRX	Female	Cattle	2019-06-11
1032	BTH1262	Retrospective	N/A					Yes		Yes	Yes			Odisha	Balangir	Chatabahal	INDIA: Odisha, Balangir, Chatabahal	20.7042 N 83.4923 E	JRX	Female	Cattle	2019-06-11
1033	BTH1263	Retrospective	N/A					Yes		Yes	Yes			Odisha	Balangir	Kushmel	INDIA: Odisha, Balangir, Kushmel	20.7042 N 83.4923 E	JRX	Female	Cattle	2019-06-11
1034	BTH1264	Retrospective	N/A					Yes						Odisha	Balangir	Badighor	INDIA: Odisha, Balangir, Badighor	20.7042 N 83.4923 E	JRX	Female	Cattle	2019-06-11
1035	BTH1265	Retrospective	N/A					Yes						Odisha	Balangir	Taliudar	INDIA: Odisha, Balangir, Taliudar	20.7042 N 83.4923 E	JRX	Female	Cattle	2019-06-11
1036	BTH1266	Retrospective	N/A					Yes						Odisha	Balangir	Banjari	INDIA: Odisha, Balangir, Banjari	20.7042 N 83.4923 E	JRX	Female	Cattle	2019-06-11
1037	BTH1267	Retrospective	N/A					Yes						Odisha	Balangir	Fatabahal	INDIA: Odisha, Balangir, Fatabahal	20.7042 N 83.4923 E	JRX	Female	Cattle	2019-06-11
1038	BTH1268	Retrospective	N/A					Yes						Odisha	Balangir	Banjari	INDIA: Odisha, Balangir, Banjari	20.7042 N 83.4923 E	JRX	Female	Cattle	2019-06-11
1039	BTH1270	Retrospective	N/A											Maharashtra	Nashik	Subhashnagar	INDIA: Maharashtra, Nashik, Subhashnagar	20.0119 N 73.7902 E	JRX	Female	Cattle	2018-06-21
1040	BTH1271	Retrospective	N/A											Maharashtra	Nashik	Adgaon	INDIA: Maharashtra, Nashik, Adgaon	20.0119 N 73.7902 E	JRX	Female	Cattle	2018-06-21
1041	BTH1272	Retrospective	N/A					Yes		Yes	Yes			Maharashtra	Nashik	Samnare	INDIA: Maharashtra, Nashik, Samnare	20.0119 N 73.7902 E	JRX	Female	Cattle	2018-08-31
1042	BTH1273	Retrospective	N/A					Yes		Yes				Maharashtra	Nashik	Samnare	INDIA: Maharashtra, Nashik, Samnare	20.0119 N 73.7902 E	JRX	Female	Cattle	2018-08-31
1043	BTH1274	Retrospective	N/A					Yes		Yes				Maharashtra	Nashik	Waghary	INDIA: Maharashtra, Nashik, Waghary	20.0119 N 73.7902 E	JRX	Female	Cattle	2018-08-31
1044	BTH1275	Retrospective	N/A					Yes		Yes				Maharashtra	Nashik	Waghary	INDIA: Maharashtra, Nashik, Waghary	20.0119 N 73.7902 E	JRX	Female	Cattle	2018-08-31
1045	BTH1276	Retrospective	N/A					Yes		Yes				Maharashtra	Nashik	Waghary	INDIA: Maharashtra, Nashik, Waghary	20.0119 N 73.7902 E	JRX	Female	Cattle	2018-08-31
1046	BTH1277	Retrospective	N/A					Yes		Yes				Maharashtra	Nashik	Waghary	INDIA: Maharashtra, Nashik, Waghary	20.0119 N 73.7902 E	JRX	Female	Cattle	2018-08-31
1047	BTH1278	Retrospective	N/A					Yes		Yes	Yes			Maharashtra	Nashik	Samnare	INDIA: Maharashtra, Nashik, Samnare	20.0119 N 73.7902 E	JRX	Female	Cattle	2018-08-31
1048	BTH1279	Retrospective	N/A					Yes		Yes				Maharashtra	Nashik	Kanashi	INDIA: Maharashtra, Nashik, Kanashi	20.0119 N 73.7902 E	JRX	Female	Cattle	2018-10-08
1049	BTH1280	Retrospective	N/A					Yes		Yes				Maharashtra	Nashik	Kanashi	INDIA: Maharashtra, Nashik, Kanashi	20.0119 N 73.7902 E	JRX	Female	Cattle	2018-10-08
1050	BTH1281	Retrospective	N/A					Yes		Yes				Maharashtra	Nashik	Samnare	INDIA: Maharashtra, Nashik, Samnare	20.0119 N 73.7902 E	JRX	Female	Cattle	2018-10-31
1051	BTH1282	Retrospective	N/A					Yes		Yes				Maharashtra	Nashik	Malunje	INDIA: Maharashtra, Nashik, Malunje	20.0119 N 73.7902 E	JRX	Female	Cattle	2018-12-22
1052	BTH1283	Retrospective	N/A					Yes		Yes				Maharashtra	Nashik	Malunje	INDIA: Maharashtra, Nashik, Malunje	20.0119 N 73.7902 E	JRX	Female	Cattle	2018-12-22
1053	BTH1284	Retrospective	N/A					Yes		Yes	Yes			Maharashtra	Nashik	Malunje	INDIA: Maharashtra, Nashik, Malunje	20.0119 N 73.7902 E	JRX	Female	Cattle	2018-12-22
1054	BTH1285	Retrospective	N/A					Yes		Yes				Maharashtra	Nashik	Janori	INDIA: Maharashtra, Nashik, Janori	20.0119 N 73.7902 E	JRX	Female	Cattle	2018-03-10
1055	BTH1286	Retrospective	N/A					Yes		Yes	Yes			Maharashtra	Nashik	Dayane	INDIA: Maharashtra, Nashik, Dayane	20.0119 N 73.7902 E	JRX	Female	Cattle	2018-11-30
1056	BTH1287	Retrospective	N/A					Yes		Yes	Yes			Maharashtra	Nashik	Gosrane	INDIA: Maharashtra, Nashik, Gosrane	20.0119 N 73.7902 E	JRX	Female	Cattle	2018-11-30
1057	BTH1288	Retrospective	N/A					Yes		Yes				Maharashtra	Nashik	Gosrane	INDIA: Maharashtra, Nashik, Gosrane	20.0119 N 73.7902 E	JRX	Female	Cattle	2018-11-30
1058	BTH1289	Retrospective	N/A					Yes		Yes				Maharashtra	Nashik	Gosrane	INDIA: Maharashtra, Nashik, Gosrane	20.0119 N 73.7902 E	JRX	Female	Cattle	2018-11-30
1059	BTH1290	Retrospective	N/A					Yes		Yes				Maharashtra	Nashik	Gosrane	INDIA: Maharashtra, Nashik, Gosrane	20.0119 N 73.7902 E	JRX	Female	Cattle	2018-11-30
1060	BTH1291	Retrospective	N/A					Yes		Yes				Maharashtra	Nashik	Dayane	INDIA: Maharashtra, Nashik, Dayane	20.0119 N 73.7902 E	JRX	Female	Cattle	2018-11-30
1061	BTH1292	Retrospective	N/A					Yes		Yes	Yes			Maharashtra	Nashik	Dayane	INDIA: Maharashtra, Nashik, Dayane	20.0119 N 73.7902 E	JRX	Female	Cattle	2018-11-30
1062	BTH1293	Retrospective	N/A					Yes		Yes				Maharashtra	Nashik	Kanashi	INDIA: Maharashtra, Nashik, Kanashi	20.0119 N 73.7902 E	JRX	Female	Cattle	2018-11-30
1063	BTH1294	Retrospective	N/A					Yes		Yes	Yes			Maharashtra	Nashik	Bharde	INDIA: Maharashtra, Nashik, Bharde	20.0119 N 73.7902 E	JRX	Female	Cattle	2018-11-30
1064	BTH1295	Retrospective	N/A					Yes		Yes				Maharashtra	Nashik	Abhona	INDIA: Maharashtra, Nashik, Abhona	20.0119 N 73.7902 E	JRX	Female	Cattle	2018-11-30
1065	BTH1296	Retrospective	N/A											Maharashtra	Nashik	Abhona	INDIA: Maharashtra, Nashik, Abhona	20.0119 N 73.7902 E	JRX	Female	Cattle	2018-11-30
1066	BTH1297	Retrospective	N/A											Maharashtra	Nashik	pale bu	INDIA: Maharashtra, Nashik, pale bu	20.0119 N 73.7902 E	JRX	Female	Cattle	2018-11-30
1067	BTH1298	Retrospective	N/A					Yes		Yes	Yes			Maharashtra	Nashik	Khadkavan	INDIA: Maharashtra, Nashik, Khadkavan	20.0119 N 73.7902 E	JRX	Female	Cattle	2018-11-30
1068	BTH1299	Retrospective	N/A					Yes		Yes				Maharashtra	Nashik	Pale bu	INDIA: Maharashtra, Nashik, Pale bu	20.0119 N 73.7902 E	JRX	Female	Cattle	2018-11-30
1069	BTH1300	Retrospective	N/A					Yes		Yes				Maharashtra	Nashik	Gosrane	INDIA: Maharashtra, Nashik, Gosrane	20.0119 N 73.7902 E	JRX	Female	Cattle	2018-11-30
1070	BTH1301	Retrospective	N/A					Yes		Yes	Yes			Maharashtra	Nashik	Gosrane	INDIA: Maharashtra, Nashik, Gosrane	20.0119 N 73.7902 E	JRX	Female	Cattle	2018-11-30
1071	BTH1302	Retrospective	N/A					Yes		Yes	Yes			Maharashtra	Nashik	Chankapur	INDIA: Maharashtra, Nashik, Chankapur	20.0119 N 73.7902 E	JRX	Female	Cattle	2018-11-30
1072	BTH1303	Retrospective	N/A											Maharashtra	Nashik	Chankapur	INDIA: Maharashtra, Nashik, Chankapur	20.0119 N 73.7902 E	JRX	Female	Cattle	2018-11-30
1073	BTH1304	Retrospective	N/A					Yes		Yes	Yes			Maharashtra	Nashik	Dayane	INDIA: Maharashtra, Nashik, Dayane	20.0119 N 73.7902 E	JRX	Female	Cattle	2018-11-30
1074	BTH1305	Retrospective	N/A					Yes		Yes				Maharashtra	Nashik	Abhona	INDIA: Maharashtra, Nashik, Abhona	20.0119 N 73.7902 E	JRX	Female	Cattle	2018-11-30
1075	BTH1306	Retrospective	N/A					Yes		Yes				Maharashtra	Nashik	Dayane	INDIA: Maharashtra, Nashik, Dayane	20.0119 N 73.7902 E	JRX	Female	Cattle	2018-11-30
1076	BTH1307	Retrospective	N/A					Yes		Yes				Maharashtra	Nashik	Dayane	INDIA: Maharashtra, Nashik, Dayane	20.0119 N 73.7902 E	JRX	Female	Cattle	2018-11-30
1077	BTH1338	Retrospective	N/A					Yes		Yes	Yes			Maharashtra	Nashik	Mundhegaon	INDIA: Maharashtra, Nashik, Mundhegaon	20.0119 N 73.7902 E	JRX	Female	Cattle	2019-04-02
1078	BTH1339	Retrospective	N/A					Yes		Yes	Yes			Maharashtra	Nashik	Samnare	INDIA: Maharashtra, Nashik, Samnare	20.0119 N 73.7902 E	JRX	Female	Cattle	2019-04-02
1079	BTH1340	Retrospective	N/A					Yes		Yes	Yes			Maharashtra	Nashik	Kanashi	INDIA: Maharashtra, Nashik, Kanashi	20.0119 N 73.7902 E	JRX	Female	Cattle	2019-03-30
1080	BTH1341	Retrospective	N/A					Yes		Yes	Yes			Maharashtra	Nashik	Kanashi	INDIA: Maharashtra, Nashik, Kanashi	20.0119 N 73.7902 E	JRX	Female	Cattle	2019-03-30
1081	BTH1342	Retrospective	N/A					Yes		Yes				Maharashtra	Nashik	Kanashi	INDIA: Maharashtra, Nashik, Kanashi	20.0119 N 73.7902 E	JRX	Female	Cattle	2019-03-30
1082	BTH1343	Retrospective	N/A					Yes		Yes				Maharashtra	Nashik	undirwadii	INDIA: Maharashtra, Nashik, undirwadii	20.0119 N 73.7902 E	JRX	Female	Cattle	2019-03-30
1083	BTH1344	Retrospective	N/A					Yes		Yes				Maharashtra	Nashik	Jadhav wadi	INDIA: Maharashtra, Nashik, Jadhav wadi	20.0119 N 73.7902 E	JRX	Female	Cattle	2019-03-30
1084	BTH1345	Retrospective	N/A					Yes		Yes				Maharashtra	Nashik	Janori	INDIA: Maharashtra, Nashik, Janori	20.0119 N 73.7902 E	JRX	Female	Cattle	2019-03-30
1085	BTH1346	Retrospective	N/A					Yes		Yes				Maharashtra	Nashik	Janori	INDIA: Maharashtra, Nashik, Janori	20.0119 N 73.7902 E	JRX	Female	Cattle	2019-03-30
1086	BTH1347	Retrospective	N/A					Yes		Yes				Maharashtra	Nashik	Samnare	INDIA: Maharashtra, Nashik, Samnare	20.0119 N 73.7902 E	JRX	Female	Cattle	2019-03-30
1087	BTH1348	Retrospective	N/A					Yes						Maharashtra	Nashik	Samnare	INDIA: Maharashtra, Nashik, Samnare	20.0119 N 73.7902 E	JRX	Female	Cattle	2019-03-30
1088	BTH1349	Retrospective	N/A					Yes						Maharashtra	Nashik	Nandgaon	INDIA: Maharashtra, Nashik, Nandgaon	20.0119 N 73.7902 E	JRX	Female	Cattle	2019-03-30
1089	BTH1355	Retrospective	N/A					Yes						Maharashtra	Nashik	Bhagurdi	INDIA: Maharashtra, Nashik, Bhagurdi	20.0119 N 73.7902 E	JRX	Female	Cattle	2019-05-08
1090	BTH1356	Retrospective	N/A					Yes						Maharashtra	Nashik	Bhagurdi	INDIA: Maharashtra, Nashik, Bhagurdi	20.0119 N 73.7902 E	JRX	Female	Cattle	2019-05-08
1091	BTH1357	Retrospective	N/A											Maharashtra	Nashik	Gosrane	INDIA: Maharashtra, Nashik, Gosrane	20.0119 N 73.7902 E	JRX	Female	Cattle	2019-05-08
1092	BTH1358	Retrospective	N/A					Yes						Maharashtra	Nashik	Bhagurdi	INDIA: Maharashtra, Nashik, Bhagurdi	20.0119 N 73.7902 E	JRX	Female	Cattle	2019-05-08
1093	BTH1359	Retrospective	N/A					Yes						Maharashtra	Nashik	Bhagurdi	INDIA: Maharashtra, Nashik, Bhagurdi	20.0119 N 73.7902 E	JRX	Female	Cattle	2019-05-08
1094	BTH1360	Retrospective	N/A					Yes						Maharashtra	Nashik	Gosrane	INDIA: Maharashtra, Nashik, Gosrane	20.0119 N 73.7902 E	JRX	Female	Cattle	2019-05-08
1095	BTH1362	Retrospective	N/A					Yes						Maharashtra	Nashik	Bharde	INDIA: Maharashtra, Nashik, Bharde	20.0119 N 73.7902 E	JRX	Female	Cattle	2019-09-26
1096	BTH1363	Retrospective	N/A					Yes						Maharashtra	Nashik	Bharde	INDIA: Maharashtra, Nashik, Bharde	20.0119 N 73.7902 E	JRX	Female	Cattle	2019-09-26
1097	BTH1364	Retrospective	N/A					Yes						Maharashtra	Nashik	Pale bu	INDIA: Maharashtra, Nashik, Pale bu	20.0119 N 73.7902 E	JRX	Female	Cattle	2019-09-26
1098	BTH1365	Retrospective	N/A					Yes						Maharashtra	Nashik	Abhona	INDIA: Maharashtra, Nashik, Abhona	20.0119 N 73.7902 E	JRX	Female	Cattle	2019-09-26
1099	BTH1366	Retrospective	N/A					Yes						Maharashtra	Nashik	Kanashi	INDIA: Maharashtra, Nashik, Kanashi	20.0119 N 73.7902 E	JRX	Female	Cattle	2019-09-26
1100	BTH1368	Retrospective	N/A					Yes		Yes				Maharashtra	Nashik	pale bu	INDIA: Maharashtra, Nashik, pale bu	20.0119 N 73.7902 E	Khillar	Female	Cattle	2018-11-30
1101	BTH1369	Retrospective	N/A					Yes		Yes				Maharashtra	Nashik	Mundhegaon	INDIA: Maharashtra, Nashik, Mundhegaon	20.0119 N 73.7902 E	Dangi	Female	Cattle	2019-04-02
1102	BTH1370	Retrospective	N/A											Maharashtra	Nashik	kolgaon mal	INDIA: Maharashtra, Nashik, kolgaon mal	20.0119 N 73.7902 E	Khillar	Female	Cattle	2018-06-21
1103	BTH1371	Retrospective	N/A					Yes		Yes	Yes			Maharashtra	Nashik	Mundhegaon	INDIA: Maharashtra, Nashik, Mundhegaon	20.0119 N 73.7902 E	Dangi	Female	Cattle	2018-08-31
1104	BTH1372	Retrospective	N/A					Yes		Yes				Maharashtra	Nashik	Waghary	INDIA: Maharashtra, Nashik, Waghary	20.0119 N 73.7902 E	Gir	Female	Cattle	2018-08-31
1105	BTH1373	Retrospective	N/A					Yes		Yes				Maharashtra	Nashik	Pathare kh	INDIA: Maharashtra, Nashik, Pathare kh	20.0119 N 73.7902 E	Khillar	Female	Cattle	2018-10-08
1106	BTH1374	Retrospective	N/A											Maharashtra	Ahmednagar	virgaon	INDIA: Maharashtra, Ahmednagar, virgaon	19.4300 N 74.6981 E	HFX	Female	Cattle	2019-03-30
1107	BTH1375	Retrospective	N/A					Yes						Maharashtra	Ahmednagar	Ganeshkhind	INDIA: Maharashtra, Ahmednagar, Ganeshkhind	19.4300 N 74.6981 E	HFX	Female	Cattle	2019-03-30
1108	BTH1376	Retrospective	N/A											Maharashtra	Ahmednagar	virgaon	INDIA: Maharashtra, Ahmednagar, virgaon	19.4300 N 74.6981 E	HFX	Female	Cattle	2019-03-30
1109	BTH1377	Retrospective	N/A											Maharashtra	Ahmednagar	Hivargaon Ambre	INDIA: Maharashtra, Ahmednagar, Hivargaon Ambre	19.4300 N 74.6981 E	HFX	Female	Cattle	2019-03-30
1110	BTH1378	Retrospective	N/A					Yes						Maharashtra	Ahmednagar	Pimpalgaon Nipani	INDIA: Maharashtra, Ahmednagar, Pimpalgaon Nipani	19.4300 N 74.6981 E	HFX	Female	Cattle	2019-03-30
1111	BTH1379	Retrospective	N/A											Maharashtra	Ahmednagar	virgaon	INDIA: Maharashtra, Ahmednagar, virgaon	19.4300 N 74.6981 E	HFX	Female	Cattle	2019-03-30
1112	BTH1380	Retrospective	N/A					Yes						Maharashtra	Ahmednagar	virgaon	INDIA: Maharashtra, Ahmednagar, virgaon	19.4300 N 74.6981 E	HFX	Female	Cattle	2019-03-30
1113	BTH1381	Retrospective	N/A					Yes		Yes	Yes			Maharashtra	Nashik	Mirgov	INDIA: Maharashtra, Nashik, Mirgov	20.0119 N 73.7902 E	HFX	Female	Cattle	2019-09-17
1114	BTH1382	Retrospective	N/A											Maharashtra	Nashik	Mirgov	INDIA: Maharashtra, Nashik, Mirgov	20.0119 N 73.7902 E	HFX	Female	Cattle	2019-09-17
1115	BTH1383	Retrospective	N/A											Maharashtra	Nashik	Pathare	INDIA: Maharashtra, Nashik, Pathare	20.0119 N 73.7902 E	HFX	Female	Cattle	2019-09-17
1116	BTH1384	Retrospective	N/A					Yes		Yes	Yes			Maharashtra	Nashik	Pathare	INDIA: Maharashtra, Nashik, Pathare	20.0119 N 73.7902 E	HFX	Female	Cattle	2019-09-17
1117	BTH1385	Retrospective	N/A					Yes		Yes	Yes			Maharashtra	Nashik	Pathare	INDIA: Maharashtra, Nashik, Pathare	20.0119 N 73.7902 E	HFX	Female	Cattle	2019-09-17
1118	BTH1386	Retrospective	N/A					Yes		Yes				Maharashtra	Nashik	Pathare	INDIA: Maharashtra, Nashik, Pathare	20.0119 N 73.7902 E	HFX	Female	Cattle	2019-09-17
1119	BTH1387	Retrospective	N/A											Maharashtra	Nashik	Pathare	INDIA: Maharashtra, Nashik, Pathare	20.0119 N 73.7902 E	HFX	Female	Cattle	2019-09-17
1120	BTH1388	Retrospective	N/A					Yes		Yes				Maharashtra	Nashik	Pathare	INDIA: Maharashtra, Nashik, Pathare	20.0119 N 73.7902 E	HFX	Female	Cattle	2019-09-17
1121	BTH1389	Retrospective	N/A					Yes		Yes				Maharashtra	Nashik	Pathare	INDIA: Maharashtra, Nashik, Pathare	20.0119 N 73.7902 E	HFX	Female	Cattle	2019-09-17
1122	BTH1390	Retrospective	N/A					Yes		Yes				Maharashtra	Nashik	Pathare kh	INDIA: Maharashtra, Nashik, Pathare kh	20.0119 N 73.7902 E	HFX	Female	Cattle	2019-09-17
1123	BTH1391	Retrospective	N/A					Yes		Yes				Maharashtra	Nashik	Pathare kh	INDIA: Maharashtra, Nashik, Pathare kh	20.0119 N 73.7902 E	HFX	Female	Cattle	2019-09-17
1124	BTH1392	Retrospective	N/A					Yes		Yes	Yes			Maharashtra	Nashik	Pathare kh	INDIA: Maharashtra, Nashik, Pathare kh	20.0119 N 73.7902 E	HFX	Female	Cattle	2019-09-17
1125	BTH1393	Retrospective	N/A					Yes		Yes	Yes			Maharashtra	Nashik	Pathare kh	INDIA: Maharashtra, Nashik, Pathare kh	20.0119 N 73.7902 E	HFX	Female	Cattle	2019-09-17
1126	BTH1394	Retrospective	N/A					Yes		Yes	Yes			Maharashtra	Nashik	Pathare kh	INDIA: Maharashtra, Nashik, Pathare kh	20.0119 N 73.7902 E	HFX	Female	Cattle	2019-09-17
1127	BTH1395	Retrospective	N/A					Yes		Yes				Maharashtra	Nashik	Sayle	INDIA: Maharashtra, Nashik, Sayle	20.0119 N 73.7902 E	HFX	Female	Cattle	2019-09-17
1128	BTH1396	Retrospective	N/A					Yes		Yes				Maharashtra	Nashik	vighanvadi	INDIA: Maharashtra, Nashik, vighanvadi	20.0119 N 73.7902 E	HFX	Female	Cattle	2019-09-17
1129	BTH1397	Retrospective	N/A											Maharashtra	Nashik	Dhokari	INDIA: Maharashtra, Nashik, Dhokari	20.0119 N 73.7902 E	HFX	Female	Cattle	2019-09-17
1130	BTH1398	Retrospective	N/A											Maharashtra	Nashik	Dhokari	INDIA: Maharashtra, Nashik, Dhokari	20.0119 N 73.7902 E	HFX	Female	Cattle	2019-09-17
1131	BTH1399	Retrospective	N/A					Yes						Maharashtra	Nashik	Dhokari	INDIA: Maharashtra, Nashik, Dhokari	20.0119 N 73.7902 E	HFX	Female	Cattle	2019-09-17
1132	BTH1400	Retrospective	N/A					Yes						Maharashtra	Nashik	Dhokari	INDIA: Maharashtra, Nashik, Dhokari	20.0119 N 73.7902 E	HFX	Female	Cattle	2019-09-17
1133	BTH1401	Retrospective	N/A					Yes						Maharashtra	Nashik	Mehenduri	INDIA: Maharashtra, Nashik, Mehenduri	20.0119 N 73.7902 E	HFX	Female	Cattle	2019-09-17
1134	BTH1402	Retrospective	N/A					Yes						Maharashtra	Nashik	Mehenduri	INDIA: Maharashtra, Nashik, Mehenduri	20.0119 N 73.7902 E	HFX	Female	Cattle	2019-09-17
1135	BTH1403	Retrospective	N/A					Yes						Maharashtra	Nashik	Mehenduri	INDIA: Maharashtra, Nashik, Mehenduri	20.0119 N 73.7902 E	HFX	Female	Cattle	2019-09-17
1136	BTH1404	Retrospective	N/A											Maharashtra	Nashik	Mehenduri	INDIA: Maharashtra, Nashik, Mehenduri	20.0119 N 73.7902 E	HFX	Female	Cattle	2019-09-17
1137	BTH1405	Retrospective	N/A					Yes						Maharashtra	Nashik	Mehenduri	INDIA: Maharashtra, Nashik, Mehenduri	20.0119 N 73.7902 E	HFX	Female	Cattle	2019-09-17
1138	BTH1406	Retrospective	N/A					Yes						Maharashtra	Nashik	Mehenduri	INDIA: Maharashtra, Nashik, Mehenduri	20.0119 N 73.7902 E	HFX	Female	Cattle	2019-09-17
1139	BTH1407	Retrospective	N/A					Yes						Maharashtra	Nashik	Mehenduri	INDIA: Maharashtra, Nashik, Mehenduri	20.0119 N 73.7902 E	HFX	Female	Cattle	2019-09-17
1140	BTH1408	Retrospective	N/A					Yes						Maharashtra	Nashik	Mehenduri	INDIA: Maharashtra, Nashik, Mehenduri	20.0119 N 73.7902 E	HFX	Female	Cattle	2019-09-17
1141	BTH1409	Retrospective	N/A					Yes						Maharashtra	Nashik	Mehenduri	INDIA: Maharashtra, Nashik, Mehenduri	20.0119 N 73.7902 E	HFX	Female	Cattle	2019-09-17
1142	BTH1410	Retrospective	N/A					Yes						Maharashtra	Nashik	Mehenduri	INDIA: Maharashtra, Nashik, Mehenduri	20.0119 N 73.7902 E	HFX	Female	Cattle	2019-09-17
1143	BTH1411	Retrospective	N/A					Yes						Maharashtra	Nashik	Mehenduri	INDIA: Maharashtra, Nashik, Mehenduri	20.0119 N 73.7902 E	HFX	Female	Cattle	2019-09-17
1144	BTH1412	Retrospective	N/A					Yes						Maharashtra	Nashik	Takali	INDIA: Maharashtra, Nashik, Takali	20.0119 N 73.7902 E	HFX	Female	Cattle	2019-09-17
1145	BTH1413	Retrospective	N/A					Yes						Maharashtra	Nashik	Unchakhadak khurd	INDIA: Maharashtra, Nashik, Unchakhadak khurd	20.0119 N 73.7902 E	HFX	Female	Cattle	2019-09-17
1146	BTH1414	Retrospective	N/A											Maharashtra	Nashik	Unchakhadak khurd	INDIA: Maharashtra, Nashik, Unchakhadak khurd	20.0119 N 73.7902 E	HFX	Female	Cattle	2019-09-17
1147	BTH1415	Retrospective	N/A											Maharashtra	Nashik	Unchakhadak khurd	INDIA: Maharashtra, Nashik, Unchakhadak khurd	20.0119 N 73.7902 E	HFX	Female	Cattle	2019-09-17
1148	BTH1416	Retrospective	N/A					Yes		Yes				Maharashtra	Nashik	Belbare	INDIA: Maharashtra, Nashik, Belbare	20.0119 N 73.7902 E	HFX	Female	Cattle	2019-09-26
1149	BTH1418	Retrospective	N/A					Yes		Yes				Maharashtra	Nashik	Dattnager	INDIA: Maharashtra, Nashik, Dattnager	20.0119 N 73.7902 E	HFX	Female	Cattle	2019-09-26
1150	BTH1419	Retrospective	N/A					Yes		Yes				Maharashtra	Nashik	Dattnager	INDIA: Maharashtra, Nashik, Dattnager	20.0119 N 73.7902 E	HFX	Female	Cattle	2019-09-26
1151	BTH1420	Retrospective	N/A					Yes						Maharashtra	Nashik	Dattnager	INDIA: Maharashtra, Nashik, Dattnager	20.0119 N 73.7902 E	HFX	Female	Cattle	2019-09-26
1152	BTH1421	Retrospective	N/A					Yes						Maharashtra	Nashik	Dayane	INDIA: Maharashtra, Nashik, Dayane	20.0119 N 73.7902 E	HFX	Female	Cattle	2019-09-26
1153	BTH1422	Retrospective	N/A					Yes						Maharashtra	Nashik	Kanashi	INDIA: Maharashtra, Nashik, Kanashi	20.0119 N 73.7902 E	HFX	Female	Cattle	2019-09-26
1154	BTH1423	Retrospective	N/A					Yes						Maharashtra	Nashik	Kanashi	INDIA: Maharashtra, Nashik, Kanashi	20.0119 N 73.7902 E	HFX	Female	Cattle	2019-09-26
1155	BTH1424	Retrospective	N/A					Yes						Maharashtra	Nashik	Kanashi	INDIA: Maharashtra, Nashik, Kanashi	20.0119 N 73.7902 E	HFX	Female	Cattle	2019-09-26
1156	BTH1425	Retrospective	N/A					Yes						Maharashtra	Nashik	Kanashi	INDIA: Maharashtra, Nashik, Kanashi	20.0119 N 73.7902 E	HFX	Female	Cattle	2019-09-26
1157	BTH1426	Retrospective	N/A					Yes						Maharashtra	Nashik	Kanashi	INDIA: Maharashtra, Nashik, Kanashi	20.0119 N 73.7902 E	HFX	Female	Cattle	2019-09-26
1158	BTH1427	Retrospective	N/A					Yes						Maharashtra	Nashik	Kanashi	INDIA: Maharashtra, Nashik, Kanashi	20.0119 N 73.7902 E	HFX	Female	Cattle	2019-09-26
1159	BTH1428	Retrospective	N/A					Yes						Maharashtra	Nashik	Kanashi	INDIA: Maharashtra, Nashik, Kanashi	20.0119 N 73.7902 E	HFX	Female	Cattle	2019-09-26
1160	BTH1429	Retrospective	N/A					Yes						Maharashtra	Nashik	Pale bu	INDIA: Maharashtra, Nashik, Pale bu	20.0119 N 73.7902 E	HFX	Female	Cattle	2019-09-26
1161	BTH1430	Retrospective	N/A					Yes						Maharashtra	Nashik	Pale bu	INDIA: Maharashtra, Nashik, Pale bu	20.0119 N 73.7902 E	HFX	Female	Cattle	2019-09-26
1162	BTH1439	Retrospective	N/A					Yes		Yes				Uttar Pradesh	Kannauj	Nawada	INDIA: Uttar Pradesh, Kannauj, Nawada	27.0558 N 79.5671 E	JRX	Female	Cattle	2018-03-01
1163	BTH1440	Retrospective	N/A					Yes		Yes				Uttar Pradesh	Kannauj	Tilkiya	INDIA: Uttar Pradesh, Kannauj, Tilkiya	27.0558 N 79.5671 E	JRX	Female	Cattle	2018-03-01
1164	BTH1443	Retrospective	N/A											Uttar Pradesh	Etawah	Tak Pura	INDIA: Uttar Pradesh, Etawah, Tak Pura	26.7788 N 79.0217 E	JRX	Female	Cattle	2018-03-01
1165	BTH1452	Retrospective	N/A					Yes		Yes	Yes			Uttar Pradesh	Saharanpur	Nandi	INDIA: Uttar Pradesh, Saharanpur, Nandi	29.9679 N 77.5453 E	JRX	Female	Cattle	2018-03-01
1166	BTH1453	Retrospective	N/A											Uttar Pradesh	Saharanpur	Sadoli hariya	INDIA: Uttar Pradesh, Saharanpur, Sadoli hariya	29.9679 N 77.5453 E	JRX	Female	Cattle	2018-03-01
1167	BTH1454	Retrospective	N/A											Uttar Pradesh	Saharanpur	Beharaki	INDIA: Uttar Pradesh, Saharanpur, Beharaki	29.9679 N 77.5453 E	JRX	Female	Cattle	2018-03-01
1168	BTH1455	Retrospective	N/A											Uttar Pradesh	Saharanpur	Beharaki	INDIA: Uttar Pradesh, Saharanpur, Beharaki	29.9679 N 77.5453 E	JRX	Female	Cattle	2018-03-01
1169	BTH1456	Retrospective	N/A											Uttar Pradesh	Saharanpur	Ambedkarpuram	INDIA: Uttar Pradesh, Saharanpur, Ambedkarpuram	29.9679 N 77.5453 E	JRX	Female	Cattle	2018-03-01
1170	BTH1457	Retrospective	N/A											Uttar Pradesh	Saharanpur	Sherpur	INDIA: Uttar Pradesh, Saharanpur, Sherpur	29.9679 N 77.5453 E	JRX	Female	Cattle	2018-03-01
1171	BTH1458	Retrospective	N/A											Uttar Pradesh	Saharanpur	Sadoli hariya	INDIA: Uttar Pradesh, Saharanpur, Sadoli hariya	29.9679 N 77.5453 E	JRX	Female	Cattle	2018-03-01
1172	BTH1459	Retrospective	N/A					Yes		Yes	Yes			Uttar Pradesh	Saharanpur	Nandi	INDIA: Uttar Pradesh, Saharanpur, Nandi	29.9679 N 77.5453 E	JRX	Female	Cattle	2018-03-01
1173	BTH1460	Retrospective	N/A											Uttar Pradesh	Saharanpur	Hasanpur	INDIA: Uttar Pradesh, Saharanpur, Hasanpur	29.9679 N 77.5453 E	JRX	Female	Cattle	2018-03-01
1174	BTH1461	Retrospective	N/A											Uttar Pradesh	Saharanpur	Sherpur	INDIA: Uttar Pradesh, Saharanpur, Sherpur	29.9679 N 77.5453 E	JRX	Female	Cattle	2018-03-01
1175	BTH1462	Retrospective	N/A					Yes		Yes	Yes			Uttar Pradesh	Saharanpur	Hasanpur	INDIA: Uttar Pradesh, Saharanpur, Hasanpur	29.9679 N 77.5453 E	JRX	Female	Cattle	2018-03-01
1176	BTH1463	Retrospective	N/A					Yes		Yes	Yes			Uttar Pradesh	Faizabad	Kudha Kashava Pur	INDIA: Uttar Pradesh, Faizabad, Kudha Kashava Pur	26.7755 N 82.1502 E	JRX	Female	Cattle	2018-03-01
1177	BTH1464	Retrospective	N/A					Yes		Yes				Uttar Pradesh	Faizabad	Jagdishpur	INDIA: Uttar Pradesh, Faizabad, Jagdishpur	26.7755 N 82.1502 E	JRX	Female	Cattle	2018-03-01
1178	BTH1465	Retrospective	N/A											Uttar Pradesh	Faizabad	Buddhiram Ka Purva	INDIA: Uttar Pradesh, Faizabad, Buddhiram Ka Purva	26.7755 N 82.1502 E	JRX	Female	Cattle	2018-03-01
1179	BTH1466	Retrospective	N/A					Yes		Yes				Uttar Pradesh	Faizabad	Jagdishpur	INDIA: Uttar Pradesh, Faizabad, Jagdishpur	26.7755 N 82.1502 E	JRX	Female	Cattle	2018-03-01
1180	BTH1467	Retrospective	N/A					Yes		Yes				Uttar Pradesh	Faizabad	Jagdishpur	INDIA: Uttar Pradesh, Faizabad, Jagdishpur	26.7755 N 82.1502 E	JRX	Female	Cattle	2018-03-01
1181	BTH1468	Retrospective	N/A					Yes		Yes				Uttar Pradesh	Faizabad	Parakhan	INDIA: Uttar Pradesh, Faizabad, Parakhan	26.7755 N 82.1502 E	JRX	Female	Cattle	2018-03-01
1182	BTH1469	Retrospective	N/A					Yes		Yes				Uttar Pradesh	Gonda	Thorhas	INDIA: Uttar Pradesh, Gonda, Thorhas	27.1333 N 81.9333 E	JRX	Female	Cattle	2018-03-01
1183	BTH1470	Retrospective	N/A											Uttar Pradesh	Gonda	Bhduwa Tarhar	INDIA: Uttar Pradesh, Gonda, Bhduwa Tarhar	27.1333 N 81.9333 E	JRX	Female	Cattle	2018-03-01
1184	BTH1471	Retrospective	N/A					Yes		Yes				Uttar Pradesh	Gonda	Thorhas	INDIA: Uttar Pradesh, Gonda, Thorhas	27.1333 N 81.9333 E	JRX	Female	Cattle	2018-03-01
1185	BTH1472	Retrospective	N/A					Yes						Uttar Pradesh	Hardoi	Manjhar	INDIA: Uttar Pradesh, Hardoi, Manjhar	27.3943 N 80.1250 E	JRX	Female	Cattle	2018-03-01
1186	BTH1473	Retrospective	N/A					Yes						Uttar Pradesh	Hardoi	Bhogipur	INDIA: Uttar Pradesh, Hardoi, Bhogipur	27.3943 N 80.1250 E	JRX	Female	Cattle	2018-03-01
1187	BTH1474	Retrospective	N/A					Yes						Uttar Pradesh	Kannauj	Terazaket	INDIA: Uttar Pradesh, Kannauj, Terazaket	27.0558 N 79.5671 E	JRX	Female	Cattle	2018-03-01
1188	BTH1475	Retrospective	N/A					Yes						Uttar Pradesh	Kannauj	Saraiya	INDIA: Uttar Pradesh, Kannauj, Saraiya	27.0558 N 79.5671 E	JRX	Female	Cattle	2018-03-01
1189	BTH1476	Retrospective	N/A					Yes						Uttar Pradesh	Kannauj	Saraiya	INDIA: Uttar Pradesh, Kannauj, Saraiya	27.0558 N 79.5671 E	JRX	Female	Cattle	2018-03-01
1190	BTH1477	Retrospective	N/A					Yes						Uttar Pradesh	Kannauj	Nawada	INDIA: Uttar Pradesh, Kannauj, Nawada	27.0558 N 79.5671 E	JRX	Female	Cattle	2018-03-01
1191	BTH1478	Retrospective	N/A					Yes						Uttar Pradesh	Kannauj	Terazaket	INDIA: Uttar Pradesh, Kannauj, Terazaket	27.0558 N 79.5671 E	JRX	Female	Cattle	2018-03-01
1192	BTH1479	Retrospective	N/A											Uttar Pradesh	Kannauj	Terazaket	INDIA: Uttar Pradesh, Kannauj, Terazaket	27.0558 N 79.5671 E	JRX	Female	Cattle	2018-03-01
1193	BTH1480	Retrospective	N/A					Yes						Uttar Pradesh	Kannauj	Jasoda	INDIA: Uttar Pradesh, Kannauj, Jasoda	27.0558 N 79.5671 E	JRX	Female	Cattle	2018-03-01
1194	BTH1481	Retrospective	N/A					Yes						Uttar Pradesh	Kannauj	Saraiya	INDIA: Uttar Pradesh, Kannauj, Saraiya	27.0558 N 79.5671 E	JRX	Female	Cattle	2018-03-01
1195	BTH1482	Retrospective	N/A					Yes						Uttar Pradesh	Kannauj	Terazaket	INDIA: Uttar Pradesh, Kannauj, Terazaket	27.0558 N 79.5671 E	JRX	Female	Cattle	2018-03-01
1196	BTH1483	Retrospective	N/A					Yes						Uttar Pradesh	Kannauj	Jeva	INDIA: Uttar Pradesh, Kannauj, Jeva	27.0558 N 79.5671 E	JRX	Female	Cattle	2018-03-01
1197	BTH1484	Retrospective	N/A					Yes						Uttar Pradesh	Kannauj	Saraiya	INDIA: Uttar Pradesh, Kannauj, Saraiya	27.0558 N 79.5671 E	JRX	Female	Cattle	2018-03-01
1198	BTH1486	Retrospective	N/A					Yes						Uttar Pradesh	Meerut	Solda	INDIA: Uttar Pradesh, Meerut, Solda	28.9845 N 77.7064 E	JRX	Female	Cattle	2018-03-01
1199	BTH1487	Retrospective	N/A											Uttar Pradesh	Meerut	Ahmadnagar Badhla	INDIA: Uttar Pradesh, Meerut, Ahmadnagar Badhla	28.9845 N 77.7064 E	JRX	Female	Cattle	2018-03-01
1200	BTH1488	Retrospective	N/A					Yes						Uttar Pradesh	Raebareli	Sirsira	INDIA: Uttar Pradesh, Raebareli, Sirsira	26.2303 N 81.2404 E	JRX	Female	Cattle	2018-03-01
1201	BTH1489	Retrospective	N/A					Yes						Uttar Pradesh	Raebareli	Attaganj usri	INDIA: Uttar Pradesh, Raebareli, Attaganj usri	26.2303 N 81.2404 E	JRX	Female	Cattle	2018-03-01
1202	BTH1490	Retrospective	N/A					Yes						Uttar Pradesh	Raebareli	Dela	INDIA: Uttar Pradesh, Raebareli, Dela	26.2303 N 81.2404 E	JRX	Female	Cattle	2018-03-01
1203	BTH1491	Retrospective	N/A					Yes						Uttar Pradesh	Raebareli	Pure chhedi rghupur	INDIA: Uttar Pradesh, Raebareli, Pure chhedi rghupur	26.2303 N 81.2404 E	JRX	Female	Cattle	2018-03-01
1204	BTH1492	Retrospective	N/A					Yes						Uttar Pradesh	Raebareli	Dela	INDIA: Uttar Pradesh, Raebareli, Dela	26.2303 N 81.2404 E	JRX	Female	Cattle	2018-03-01
1205	BTH1493	Retrospective	N/A					Yes						Uttar Pradesh	Raebareli	Attaganj usri	INDIA: Uttar Pradesh, Raebareli, Attaganj usri	26.2303 N 81.2404 E	JRX	Female	Cattle	2018-03-01
1206	BTH1494	Retrospective	N/A					Yes						Uttar Pradesh	Raebareli	Dela	INDIA: Uttar Pradesh, Raebareli, Dela	26.2303 N 81.2404 E	JRX	Female	Cattle	2018-03-01
1207	BTH1495	Retrospective	N/A					Yes						Uttar Pradesh	Raebareli	Dela	INDIA: Uttar Pradesh, Raebareli, Dela	26.2303 N 81.2404 E	JRX	Female	Cattle	2018-03-01
1208	BTH1496	Retrospective	N/A					Yes						Uttar Pradesh	Raebareli	Dohre	INDIA: Uttar Pradesh, Raebareli, Dohre	26.2303 N 81.2404 E	JRX	Female	Cattle	2018-03-01
1209	BTH1497	Retrospective	N/A					Yes						Uttar Pradesh	Raebareli	Dela	INDIA: Uttar Pradesh, Raebareli, Dela	26.2303 N 81.2404 E	JRX	Female	Cattle	2018-03-01
1210	BTH1498	Retrospective	N/A					Yes						Uttar Pradesh	Raebareli	Tekare dadu	INDIA: Uttar Pradesh, Raebareli, Tekare dadu	26.2303 N 81.2404 E	JRX	Female	Cattle	2018-03-01
1211	BTH1499	Retrospective	N/A					Yes						Uttar Pradesh	Raebareli	Deeh puresukkha	INDIA: Uttar Pradesh, Raebareli, Deeh puresukkha	26.2303 N 81.2404 E	JRX	Female	Cattle	2018-03-01
1212	BTH1500	Retrospective	N/A					Yes						Uttar Pradesh	Raebareli	Deeh puresukkha	INDIA: Uttar Pradesh, Raebareli, Deeh puresukkha	26.2303 N 81.2404 E	JRX	Female	Cattle	2018-03-01
1213	BTH1501	Retrospective	N/A					Yes						Uttar Pradesh	Raebareli	Ahal	INDIA: Uttar Pradesh, Raebareli, Ahal	26.2303 N 81.2404 E	JRX	Female	Cattle	2018-03-01
1214	BTH1502	Retrospective	N/A					Yes						Uttar Pradesh	Allahabad	Bariapur	INDIA: Uttar Pradesh, Allahabad, Bariapur	25.4358 N 81.8463 E	JRX	Female	Cattle	2018-03-01
1215	BTH1503	Retrospective	N/A											Uttar Pradesh	Allahabad	Sinki Kala	INDIA: Uttar Pradesh, Allahabad, Sinki Kala	25.4358 N 81.8463 E	JRX	Female	Cattle	2018-03-01
1216	BTH1504	Retrospective	N/A					Yes						Uttar Pradesh	Allahabad	Raghupur, Saidabad	INDIA: Uttar Pradesh, Allahabad, Raghupur, Saidabad	25.4358 N 81.8463 E	JRX	Female	Cattle	2018-03-01
1217	BTH1505	Retrospective	N/A											Uttar Pradesh	Allahabad	Mardapur	INDIA: Uttar Pradesh, Allahabad, Mardapur	25.4358 N 81.8463 E	JRX	Female	Cattle	2018-03-01
1218	BTH1506	Retrospective	N/A											Uttar Pradesh	Allahabad	Byur	INDIA: Uttar Pradesh, Allahabad, Byur	25.4358 N 81.8463 E	JRX	Female	Cattle	2018-03-01
1219	BTH1507	Retrospective	N/A											Uttar Pradesh	Allahabad	Raghupur	INDIA: Uttar Pradesh, Allahabad, Raghupur	25.4358 N 81.8463 E	JRX	Female	Cattle	2018-03-01
1220	BTH1508	Retrospective	N/A											Uttar Pradesh	Allahabad	Baldiha	INDIA: Uttar Pradesh, Allahabad, Baldiha	25.4358 N 81.8463 E	JRX	Female	Cattle	2018-03-01
1221	BTH1509	Retrospective	N/A											Uttar Pradesh	Allahabad	Byur	INDIA: Uttar Pradesh, Allahabad, Byur	25.4358 N 81.8463 E	JRX	Female	Cattle	2018-03-01
1222	BTH1510	Retrospective	N/A					Yes						Uttar Pradesh	Allahabad	Mulnapur	INDIA: Uttar Pradesh, Allahabad, Mulnapur	25.4358 N 81.8463 E	JRX	Female	Cattle	2018-03-01
1223	BTH1511	Retrospective	N/A					Yes						Uttar Pradesh	Etawah	Bari foofai	INDIA: Uttar Pradesh, Etawah, Bari foofai	26.7788 N 79.0217 E	JRX	Female	Cattle	2018-03-01
1224	BTH1512	Retrospective	N/A					Yes						Uttar Pradesh	Etawah	Nagla Khyali	INDIA: Uttar Pradesh, Etawah, Nagla Khyali	26.7788 N 79.0217 E	JRX	Female	Cattle	2018-03-01
1225	BTH1513	Retrospective	N/A											Uttar Pradesh	Etawah	Kevala	INDIA: Uttar Pradesh, Etawah, Kevala	26.7788 N 79.0217 E	JRX	Female	Cattle	2018-03-01
1226	BTH1514	Retrospective	N/A					Yes						Uttar Pradesh	Etawah	Tak Pura	INDIA: Uttar Pradesh, Etawah, Tak Pura	26.7788 N 79.0217 E	JRX	Female	Cattle	2018-03-01
1227	BTH1515	Retrospective	N/A					Yes						Uttar Pradesh	Bahraich	Katowa	INDIA: Uttar Pradesh, Bahraich, Katowa	27.5743 N 81.5953 E	JRX	Female	Cattle	2018-03-01
1228	BTH1516	Retrospective	N/A					Yes						Uttar Pradesh	Bahraich	Gurchahi	INDIA: Uttar Pradesh, Bahraich, Gurchahi	27.5743 N 81.5953 E	JRX	Female	Cattle	2018-03-01
1229	BTH1517	Retrospective	N/A					Yes		Yes	Yes			Uttar Pradesh	Hardoi	Majhganw	INDIA: Uttar Pradesh, Hardoi, Majhganw	27.3943 N 80.1250 E	Sahiwal	Female	Cattle	2019-01-01
1230	BTH1520	Retrospective	N/A					Yes		Yes				Uttar Pradesh	Hardoi	Koili Kherwa	INDIA: Uttar Pradesh, Hardoi, Koili Kherwa	27.3943 N 80.1250 E	Sahiwal	Female	Cattle	2018-09-27
1231	BTH1521	Retrospective	N/A					Yes		Yes	Yes			Uttar Pradesh	Hardoi	Bhogipur	INDIA: Uttar Pradesh, Hardoi, Bhogipur	27.3943 N 80.1250 E	Sahiwal	Female	Cattle	2018-09-27
1232	BTH1522	Retrospective	N/A					Yes		Yes				Uttar Pradesh	Hardoi	Krisnapur	INDIA: Uttar Pradesh, Hardoi, Krisnapur	27.3943 N 80.1250 E	Sahiwal	Female	Cattle	2018-09-27
1233	BTH1523	Retrospective	N/A					Yes		Yes	Yes			Uttar Pradesh	Hardoi	Krisnapur	INDIA: Uttar Pradesh, Hardoi, Krisnapur	27.3943 N 80.1250 E	Sahiwal	Female	Cattle	2018-09-27
1234	BTH1524	Retrospective	N/A					Yes		Yes				Uttar Pradesh	Hardoi	Krisnapur	INDIA: Uttar Pradesh, Hardoi, Krisnapur	27.3943 N 80.1250 E	Sahiwal	Female	Cattle	2018-09-27
1235	BTH1525	Retrospective	N/A					Yes		Yes	Yes			Uttar Pradesh	Hardoi	Kathigara	INDIA: Uttar Pradesh, Hardoi, Kathigara	27.3943 N 80.1250 E	Sahiwal	Female	Cattle	2018-09-27
1236	BTH1526	Retrospective	N/A											Uttar Pradesh	Faizabad	Jagdishpur	INDIA: Uttar Pradesh, Faizabad, Jagdishpur	26.7755 N 82.1502 E	Sahiwal	Female	Cattle	2018-09-27
1237	BTH1527	Retrospective	N/A					Yes		Yes				Uttar Pradesh	Faizabad	Jagdishpur	INDIA: Uttar Pradesh, Faizabad, Jagdishpur	26.7755 N 82.1502 E	Sahiwal	Female	Cattle	2018-09-27
1238	BTH1528	Retrospective	N/A					Yes		Yes	Yes			Uttar Pradesh	Faizabad	Avadhbihari Sarathi	INDIA: Uttar Pradesh, Faizabad, Avadhbihari Sarathi	26.7755 N 82.1502 E	Sahiwal	Female	Cattle	2018-09-27
1239	BTH1529	Retrospective	N/A					Yes		Yes	Yes			Uttar Pradesh	Faizabad	Chatur Pandey	INDIA: Uttar Pradesh, Faizabad, Chatur Pandey	26.7755 N 82.1502 E	Sahiwal	Female	Cattle	2018-09-27
1240	BTH1530	Retrospective	N/A					Yes		Yes				Uttar Pradesh	Faizabad	Jagdishpur	INDIA: Uttar Pradesh, Faizabad, Jagdishpur	26.7755 N 82.1502 E	Sahiwal	Female	Cattle	2018-09-27
1241	BTH1531	Retrospective	N/A					Yes		Yes				Uttar Pradesh	Faizabad	Jagdishpur	INDIA: Uttar Pradesh, Faizabad, Jagdishpur	26.7755 N 82.1502 E	Sahiwal	Female	Cattle	2018-09-27
1242	BTH1532	Retrospective	N/A					Yes		Yes	Yes			Uttar Pradesh	Hardoi	Purwa	INDIA: Uttar Pradesh, Hardoi, Purwa	27.3943 N 80.1250 E	Sahiwal	Female	Cattle	2018-09-27
1243	BTH1533	Retrospective	N/A					Yes		Yes	Yes			Uttar Pradesh	Bahraich	Sahasrawa	INDIA: Uttar Pradesh, Bahraich, Sahasrawa	27.5743 N 81.5953 E	Sahiwal	Female	Cattle	2018-09-27
1244	BTH1534	Retrospective	N/A					Yes		Yes				Uttar Pradesh	Bahraich	Newlapur	INDIA: Uttar Pradesh, Bahraich, Newlapur	27.5743 N 81.5953 E	Sahiwal	Female	Cattle	2018-09-27
1245	BTH1535	Retrospective	N/A					Yes		Yes	Yes			Uttar Pradesh	raebareli	Dela	INDIA: Uttar Pradesh, raebareli, Dela	26.2303 N 81.2404 E	Sahiwal	Female	Cattle	2018-09-27
1246	BTH1536	Retrospective	N/A					Yes		Yes				Uttar Pradesh	raebareli	Attaganj usri	INDIA: Uttar Pradesh, raebareli, Attaganj usri	26.2303 N 81.2404 E	Sahiwal	Female	Cattle	2018-09-27
1247	BTH1537	Retrospective	N/A					Yes		Yes	Yes			Uttar Pradesh	raebareli	Ahal	INDIA: Uttar Pradesh, raebareli, Ahal	26.2303 N 81.2404 E	Sahiwal	Female	Cattle	2018-09-27
1248	BTH1538	Retrospective	N/A					Yes		Yes	Yes			Uttar Pradesh	raebareli	Attaganj usri	INDIA: Uttar Pradesh, raebareli, Attaganj usri	26.2303 N 81.2404 E	Sahiwal	Female	Cattle	2018-09-27
1249	BTH1539	Retrospective	N/A					Yes		Yes				Uttar Pradesh	raebareli	Maghilaha	INDIA: Uttar Pradesh, raebareli, Maghilaha	26.2303 N 81.2404 E	Sahiwal	Female	Cattle	2018-09-27
1250	BTH1540	Retrospective	N/A					Yes		Yes				Uttar Pradesh	raebareli	Hajlpur	INDIA: Uttar Pradesh, raebareli, Hajlpur	26.2303 N 81.2404 E	Haryana	Female	Cattle	2018-09-27
1251	BTH1541	Retrospective	N/A					Yes		Yes	Yes			Uttar Pradesh	raebareli	dela	INDIA: Uttar Pradesh, raebareli, dela	26.2303 N 81.2404 E	Sahiwal	Female	Cattle	2018-09-27
1252	BTH1542	Retrospective	N/A					Yes		Yes	Yes			Uttar Pradesh	raebareli	Jagdeshpur	INDIA: Uttar Pradesh, raebareli, Jagdeshpur	26.2303 N 81.2404 E	Sahiwal	Female	Cattle	2018-09-27
1253	BTH1543	Retrospective	N/A					Yes		Yes				Uttar Pradesh	raebareli	Dela	INDIA: Uttar Pradesh, raebareli, Dela	26.2303 N 81.2404 E	Sahiwal	Female	Cattle	2018-09-27
1254	BTH1544	Retrospective	N/A					Yes		Yes				Uttar Pradesh	raebareli	Dela	INDIA: Uttar Pradesh, raebareli, Dela	26.2303 N 81.2404 E	Sahiwal	Female	Cattle	2018-09-27
1255	BTH1545	Retrospective	N/A					Yes		Yes				Uttar Pradesh	raebareli	Tekare dadu	INDIA: Uttar Pradesh, raebareli, Tekare dadu	26.2303 N 81.2404 E	Sahiwal	Female	Cattle	2018-09-27
1256	BTH1546	Retrospective	N/A											Uttar Pradesh	Allahabad	Bhadwan	INDIA: Uttar Pradesh, Allahabad, Bhadwan	25.4358 N 81.8463 E	Sahiwal	Female	Cattle	2018-08-11
1257	BTH1547	Retrospective	N/A											Uttar Pradesh	Allahabad	Mulnapur	INDIA: Uttar Pradesh, Allahabad, Mulnapur	25.4358 N 81.8463 E	Gir	Female	Cattle	2018-08-11
1258	BTH1548	Retrospective	N/A											Uttar Pradesh	Allahabad	Bhadwan	INDIA: Uttar Pradesh, Allahabad, Bhadwan	25.4358 N 81.8463 E	Gir	Female	Cattle	2018-08-11
1259	BTH1549	Retrospective	N/A											Uttar Pradesh	Allahabad	Bhadwan	INDIA: Uttar Pradesh, Allahabad, Bhadwan	25.4358 N 81.8463 E	Sahiwal	Female	Cattle	2018-08-11
1260	BTH1550	Retrospective	N/A											Uttar Pradesh	Allahabad	Bheski, Saidabad	INDIA: Uttar Pradesh, Allahabad, Bheski, Saidabad	25.4358 N 81.8463 E	Sahiwal	Female	Cattle	2018-08-11
1261	BTH1551	Retrospective	N/A											Uttar Pradesh	Allahabad	Byur	INDIA: Uttar Pradesh, Allahabad, Byur	25.4358 N 81.8463 E	Sahiwal	Female	Cattle	2018-08-11
1262	BTH1552	Retrospective	N/A											Uttar Pradesh	Allahabad	Sinki Kala	INDIA: Uttar Pradesh, Allahabad, Sinki Kala	25.4358 N 81.8463 E	Sahiwal	Female	Cattle	2018-08-11
1263	BTH1553	Retrospective	N/A											Uttar Pradesh	Allahabad	Bariapur	INDIA: Uttar Pradesh, Allahabad, Bariapur	25.4358 N 81.8463 E	Sahiwal	Female	Cattle	2018-08-11
1264	BTH1554	Retrospective	N/A											Uttar Pradesh	Allahabad	Pandeypur	INDIA: Uttar Pradesh, Allahabad, Pandeypur	25.4358 N 81.8463 E	Sahiwal	Female	Cattle	2018-08-11
1265	BTH1555	Retrospective	N/A					Yes		Yes	Yes			Uttar Pradesh	raebareli	Attaganj usri	INDIA: Uttar Pradesh, raebareli, Attaganj usri	26.2303 N 81.2404 E	Haryana	Female	Cattle	2018-10-29
1266	BTH1556	Retrospective	N/A					Yes		Yes	Yes			Uttar Pradesh	Bahraich	Maina	INDIA: Uttar Pradesh, Bahraich, Maina	27.5743 N 81.5953 E	Sahiwal	Female	Cattle	2018-10-29
1267	BTH1557	Retrospective	N/A											Uttar Pradesh	Bahraich	Panditpurwa	INDIA: Uttar Pradesh, Bahraich, Panditpurwa	27.5743 N 81.5953 E	Sahiwal	Female	Cattle	2018-10-29
1268	BTH1558	Retrospective	N/A					Yes		Yes	Yes			Uttar Pradesh	raebareli	Purebabu Slondehat	INDIA: Uttar Pradesh, raebareli, Purebabu Slondehat	26.2303 N 81.2404 E	Sahiwal	Female	Cattle	2018-10-29
1269	BTH1559	Retrospective	N/A					Yes		Yes				Uttar Pradesh	raebareli	Attaganj usri	INDIA: Uttar Pradesh, raebareli, Attaganj usri	26.2303 N 81.2404 E	Sahiwal	Female	Cattle	2018-10-29
1270	BTH1560	Retrospective	N/A					Yes		Yes				Uttar Pradesh	Hardoi	Rampur Asu	INDIA: Uttar Pradesh, Hardoi, Rampur Asu	27.3943 N 80.1250 E	Sahiwal	Female	Cattle	2018-10-29
1271	BTH1561	Retrospective	N/A					Yes		Yes				Uttar Pradesh	raebareli	Attaganj usri	INDIA: Uttar Pradesh, raebareli, Attaganj usri	26.2303 N 81.2404 E	Sahiwal	Female	Cattle	2018-10-29
1272	BTH1562	Retrospective	N/A					Yes						Uttar Pradesh	raebareli	Attaganj usri	INDIA: Uttar Pradesh, raebareli, Attaganj usri	26.2303 N 81.2404 E	Sahiwal	Female	Cattle	2018-10-29
1273	BTH1563	Retrospective	N/A					Yes						Uttar Pradesh	raebareli	Attaganj usri	INDIA: Uttar Pradesh, raebareli, Attaganj usri	26.2303 N 81.2404 E	Sahiwal	Female	Cattle	2018-10-29
1274	BTH1564	Retrospective	N/A					Yes						Uttar Pradesh	raebareli	Attaganj usri	INDIA: Uttar Pradesh, raebareli, Attaganj usri	26.2303 N 81.2404 E	Sahiwal	Female	Cattle	2018-10-29
1275	BTH1565	Retrospective	N/A					Yes						Uttar Pradesh	Hardoi	Rampur Asu	INDIA: Uttar Pradesh, Hardoi, Rampur Asu	27.3943 N 80.1250 E	Sahiwal	Female	Cattle	2018-10-29
1276	BTH1566	Retrospective	N/A					Yes						Uttar Pradesh	raebareli	Sirsira	INDIA: Uttar Pradesh, raebareli, Sirsira	26.2303 N 81.2404 E	Sahiwal	Female	Cattle	2018-10-29
1277	BTH1567	Retrospective	N/A					Yes						Uttar Pradesh	raebareli	Ratanpur	INDIA: Uttar Pradesh, raebareli, Ratanpur	26.2303 N 81.2404 E	Sahiwal	Female	Cattle	2018-10-29
1278	BTH1568	Retrospective	N/A					Yes						Uttar Pradesh	Faizabad	Parakhan	INDIA: Uttar Pradesh, Faizabad, Parakhan	26.7755 N 82.1502 E	Sahiwal	Female	Cattle	2018-11-22
1279	BTH1569	Retrospective	N/A					Yes						Uttar Pradesh	Faizabad	Ashapur	INDIA: Uttar Pradesh, Faizabad, Ashapur	26.7755 N 82.1502 E	Sahiwal	Female	Cattle	2018-11-22
1280	BTH1570	Retrospective	N/A					Yes						Uttar Pradesh	Faizabad	Rampur Halwara	INDIA: Uttar Pradesh, Faizabad, Rampur Halwara	26.7755 N 82.1502 E	Sahiwal	Female	Cattle	2018-11-22
1281	BTH1571	Retrospective	N/A					Yes						Uttar Pradesh	Hardoi	Krisnapur	INDIA: Uttar Pradesh, Hardoi, Krisnapur	27.3943 N 80.1250 E	Sahiwal	Female	Cattle	2018-11-22
1282	BTH1572	Retrospective	N/A					Yes						Uttar Pradesh	Hardoi	Newada	INDIA: Uttar Pradesh, Hardoi, Newada	27.3943 N 80.1250 E	Sahiwal	Female	Cattle	2018-11-22
1283	BTH1573	Retrospective	N/A					Yes						Uttar Pradesh	Faizabad	Rampur Halwara	INDIA: Uttar Pradesh, Faizabad, Rampur Halwara	26.7755 N 82.1502 E	Gir	Female	Cattle	2018-11-22
1284	BTH1574	Retrospective	N/A					Yes						Uttar Pradesh	Faizabad	Kudha Kashava Pur	INDIA: Uttar Pradesh, Faizabad, Kudha Kashava Pur	26.7755 N 82.1502 E	Sahiwal	Female	Cattle	2018-11-22
1285	BTH1575	Retrospective	N/A											Uttar Pradesh	Faizabad	Banbeerpur	INDIA: Uttar Pradesh, Faizabad, Banbeerpur	26.7755 N 82.1502 E	Sahiwal	Female	Cattle	2018-11-22
1286	BTH1576	Retrospective	N/A											Uttar Pradesh	Hardoi	Sumerkhera sunderpur	INDIA: Uttar Pradesh, Hardoi, Sumerkhera sunderpur	27.3943 N 80.1250 E	Sahiwal	Female	Cattle	2018-11-22
1287	BTH1577	Retrospective	N/A											Uttar Pradesh	Faizabad	Kudha Kashava Pur	INDIA: Uttar Pradesh, Faizabad, Kudha Kashava Pur	26.7755 N 82.1502 E	Sahiwal	Female	Cattle	2018-11-22
1288	BTH1578	Retrospective	N/A					Yes						Uttar Pradesh	Bahraich	Chandamau	INDIA: Uttar Pradesh, Bahraich, Chandamau	27.5743 N 81.5953 E	Sahiwal	Female	Cattle	2018-11-22
1289	BTH1579	Retrospective	N/A											Uttar Pradesh	Hardoi	Atawa	INDIA: Uttar Pradesh, Hardoi, Atawa	27.3943 N 80.1250 E	Sahiwal	Female	Cattle	2018-11-22
1290	BTH1580	Retrospective	N/A					Yes						Uttar Pradesh	Meerut	Khajuri	INDIA: Uttar Pradesh, Meerut, Khajuri	28.9845 N 77.7064 E	Sahiwal	Female	Cattle	2019-10-24
1291	BTH1581	Retrospective	N/A					Yes						Uttar Pradesh	raebareli	Tekare dadu	INDIA: Uttar Pradesh, raebareli, Tekare dadu	26.2303 N 81.2404 E	Sahiwal	Female	Cattle	2019-10-24
1292	BTH1582	Retrospective	N/A					Yes						Uttar Pradesh	Meerut	Sona	INDIA: Uttar Pradesh, Meerut, Sona	28.9845 N 77.7064 E	Sahiwal	Female	Cattle	2019-11-18
1293	BTH1584	Retrospective	N/A					Yes						Uttar Pradesh	Allahabad	Byur	INDIA: Uttar Pradesh, Allahabad, Byur	25.4358 N 81.8463 E	Sahiwal	Female	Cattle	2019-10-24
1294	BTH1585	Retrospective	N/A					Yes						Uttar Pradesh	Hardoi	Khasraul	INDIA: Uttar Pradesh, Hardoi, Khasraul	27.3943 N 80.1250 E	Sahiwal	Female	Cattle	2018-09-27
1295	BTH1586	Retrospective	N/A					Yes						Uttar Pradesh	Allahabad	Bheski, Saidabad	INDIA: Uttar Pradesh, Allahabad, Bheski, Saidabad	25.4358 N 81.8463 E	Sahiwal	Female	Cattle	2019-12-31
1296	BTH1587	Retrospective	N/A					Yes						Uttar Pradesh	raebareli	Ahal	INDIA: Uttar Pradesh, raebareli, Ahal	26.2303 N 81.2404 E	Sahiwal	Female	Cattle	2018-09-27
1297	BTH1588	Retrospective	N/A					Yes						Uttar Pradesh	raebareli	Attaganj usri	INDIA: Uttar Pradesh, raebareli, Attaganj usri	26.2303 N 81.2404 E	Sahiwal	Female	Cattle	2019-10-24
1298	BTH1589	Retrospective	N/A					Yes						Uttar Pradesh	Faizabad	Mumtaj Nager	INDIA: Uttar Pradesh, Faizabad, Mumtaj Nager	26.7755 N 82.1502 E	Sahiwal	Female	Cattle	2019-12-31
1299	BTH1590	Retrospective	N/A											Uttar Pradesh	Faizabad	Jagdishpur	INDIA: Uttar Pradesh, Faizabad, Jagdishpur	26.7755 N 82.1502 E	Sahiwal	Female	Cattle	2018-11-22
1300	BTH1593	Retrospective	N/A					Yes						Uttar Pradesh	raebareli	jagdeshpur	INDIA: Uttar Pradesh, raebareli, jagdeshpur	26.2303 N 81.2404 E	Sahiwal	Female	Cattle	2019-11-18
1301	BTH1594	Retrospective	N/A					Yes						Uttar Pradesh	Meerut	Alipur	INDIA: Uttar Pradesh, Meerut, Alipur	28.9845 N 77.7064 E	Sahiwal	Female	Cattle	2019-11-18
1302	BTH1595	Retrospective	N/A					Yes						Uttar Pradesh	raebareli	Kemupur	INDIA: Uttar Pradesh, raebareli, Kemupur	26.2303 N 81.2404 E	Sahiwal	Female	Cattle	2019-04-11
1303	BTH1597	Retrospective	N/A					Yes						Uttar Pradesh	Meerut	Kasampur (Machara)	INDIA: Uttar Pradesh, Meerut, Kasampur (Machara)	28.9845 N 77.7064 E	Sahiwal	Female	Cattle	2019-11-18
1304	BTH1598	Retrospective	N/A					Yes						Uttar Pradesh	Meerut	Machhara	INDIA: Uttar Pradesh, Meerut, Machhara	28.9845 N 77.7064 E	Sahiwal	Female	Cattle	2019-11-18
1305	BTH1600	Retrospective	N/A											Uttar Pradesh	Allahabad	Kishora	INDIA: Uttar Pradesh, Allahabad, Kishora	25.4358 N 81.8463 E	Sahiwal	Female	Cattle	2019-11-18
1306	BTH1601	Retrospective	N/A					Yes						Uttar Pradesh	Faizabad	Jagdishpur	INDIA: Uttar Pradesh, Faizabad, Jagdishpur	26.7755 N 82.1502 E	Sahiwal	Female	Cattle	2019-12-31
1307	BTH1602	Retrospective	N/A					Yes						Uttar Pradesh	Meerut	Sona	INDIA: Uttar Pradesh, Meerut, Sona	28.9845 N 77.7064 E	Sahiwal	Female	Cattle	2019-11-18
1308	BTH1603	Retrospective	N/A					Yes						Uttar Pradesh	Meerut	Machhara	INDIA: Uttar Pradesh, Meerut, Machhara	28.9845 N 77.7064 E	Sahiwal	Female	Cattle	2019-11-18
1309	BTH1604	Retrospective	N/A					Yes						Uttar Pradesh	raebareli	Deeh puresukkha	INDIA: Uttar Pradesh, raebareli, Deeh puresukkha	26.2303 N 81.2404 E	Sahiwal	Female	Cattle	2019-12-31
1310	BTH1605	Retrospective	N/A					Yes						Uttar Pradesh	raebareli	Baruwa	INDIA: Uttar Pradesh, raebareli, Baruwa	26.2303 N 81.2404 E	Sahiwal	Female	Cattle	2019-12-31
1311	BTH1606	Retrospective	N/A					Yes						Uttar Pradesh	Meerut	Sona	INDIA: Uttar Pradesh, Meerut, Sona	28.9845 N 77.7064 E	Sahiwal	Female	Cattle	2019-11-18
1312	BTH1607	Retrospective	N/A					Yes						Uttar Pradesh	Meerut	Sona	INDIA: Uttar Pradesh, Meerut, Sona	28.9845 N 77.7064 E	Sahiwal	Female	Cattle	2019-11-18
1313	BTH1608	Retrospective	N/A					Yes						Uttar Pradesh	raebareli	Attaganj usri	INDIA: Uttar Pradesh, raebareli, Attaganj usri	26.2303 N 81.2404 E	Sahiwal	Female	Cattle	2019-11-18
1314	BTH1609	Retrospective	N/A					Yes						Uttar Pradesh	Meerut	Amarpur	INDIA: Uttar Pradesh, Meerut, Amarpur	28.9845 N 77.7064 E	Sahiwal	Female	Cattle	2019-11-18
1315	BTH1611	Retrospective	N/A					Yes						Uttar Pradesh	raebareli	Attaganj usri	INDIA: Uttar Pradesh, raebareli, Attaganj usri	26.2303 N 81.2404 E	Sahiwal	Female	Cattle	2018-09-27
1316	BTH1612	Retrospective	N/A					Yes						Uttar Pradesh	Meerut	Machhara	INDIA: Uttar Pradesh, Meerut, Machhara	28.9845 N 77.7064 E	Sahiwal	Female	Cattle	2019-11-18
1317	BTH1613	Retrospective	N/A					Yes						Uttar Pradesh	Meerut	Machhara	INDIA: Uttar Pradesh, Meerut, Machhara	28.9845 N 77.7064 E	Sahiwal	Female	Cattle	2019-11-18
1318	BTH1614	Retrospective	N/A					Yes						Uttar Pradesh	raebareli	Negohi	INDIA: Uttar Pradesh, raebareli, Negohi	26.2303 N 81.2404 E	Sahiwal	Female	Cattle	2019-10-24
1319	BTH1615	Retrospective	N/A											Punjab	Hoshiarpur	Naryala	INDIA: Punjab, Hoshiarpur, Naryala	31.5325 N 75.9070 E	HFX	Female	Cattle	2019-12-01
1320	BTH1616	Retrospective	N/A											Punjab	Hoshiarpur	Sakruli	INDIA: Punjab, Hoshiarpur, Sakruli	31.5325 N 75.9070 E	HFX	Female	Cattle	2019-12-01
1321	BTH1619	Retrospective	N/A											Punjab	Hoshiarpur	Mugowal	INDIA: Punjab, Hoshiarpur, Mugowal	31.5325 N 75.9070 E	HFX	Female	Cattle	2019-12-01
1322	BTH1620	Retrospective	N/A											Punjab	Hoshiarpur	Mugowal	INDIA: Punjab, Hoshiarpur, Mugowal	31.5325 N 75.9070 E	HFX	Female	Cattle	2019-12-01
1323	BTH1621	Retrospective	N/A											Punjab	Hoshiarpur	Sakruli	INDIA: Punjab, Hoshiarpur, Sakruli	31.5325 N 75.9070 E	HFX	Female	Cattle	2019-12-01
1324	BTH1622	Retrospective	N/A											Punjab	Hoshiarpur	Mugowal	INDIA: Punjab, Hoshiarpur, Mugowal	31.5325 N 75.9070 E	HFX	Female	Cattle	2019-12-01
1325	BTH1624	Retrospective	N/A											Punjab	Hoshiarpur	Naryala	INDIA: Punjab, Hoshiarpur, Naryala	31.5325 N 75.9070 E	HFX	Female	Cattle	2019-12-01
1326	BTH1625	Retrospective	N/A											Punjab	Hoshiarpur	Mugowal	INDIA: Punjab, Hoshiarpur, Mugowal	31.5325 N 75.9070 E	HFX	Female	Cattle	2019-12-01
1327	BTH1628	Retrospective	N/A					Yes		Yes	Yes			Punjab	Hoshiarpur	Mugowal	INDIA: Punjab, Hoshiarpur, Mugowal	31.5325 N 75.9070 E	HFX	Female	Cattle	2019-12-01
1328	BTH1629	Retrospective	N/A											Punjab	Hoshiarpur	Dandewal	INDIA: Punjab, Hoshiarpur, Dandewal	31.5325 N 75.9070 E	HFX	Female	Cattle	2019-12-01
1329	BTH1630	Retrospective	N/A											Punjab	Hoshiarpur	Dandewal	INDIA: Punjab, Hoshiarpur, Dandewal	31.5325 N 75.9070 E	HFX	Female	Cattle	2019-12-01
1330	BTH1631	Retrospective	N/A											Punjab	Hoshiarpur	Mugowal	INDIA: Punjab, Hoshiarpur, Mugowal	31.5325 N 75.9070 E	HFX	Female	Cattle	2019-12-01
1331	BTH1632	Retrospective	N/A											Punjab	Hoshiarpur	Sakruli	INDIA: Punjab, Hoshiarpur, Sakruli	31.5325 N 75.9070 E	HFX	Female	Cattle	2019-12-01
1332	BTH1633	Retrospective	N/A					Yes		Yes	Yes			Punjab	Hoshiarpur	Tutomajara	INDIA: Punjab, Hoshiarpur, Tutomajara	31.5325 N 75.9070 E	HFX	Female	Cattle	2019-12-01
1333	BTH1634	Retrospective	N/A											Punjab	Hoshiarpur	Tutomajara	INDIA: Punjab, Hoshiarpur, Tutomajara	31.5325 N 75.9070 E	HFX	Female	Cattle	2019-12-01
1334	BTH1635	Retrospective	N/A											Punjab	Hoshiarpur	Majara Digria	INDIA: Punjab, Hoshiarpur, Majara Digria	31.5325 N 75.9070 E	HFX	Female	Cattle	2019-12-01
1335	BTH1636	Retrospective	N/A											Punjab	Hoshiarpur	Majara Digria	INDIA: Punjab, Hoshiarpur, Majara Digria	31.5325 N 75.9070 E	HFX	Female	Cattle	2019-12-01
1336	BTH1637	Retrospective	N/A											Punjab	Hoshiarpur	Majara Digria	INDIA: Punjab, Hoshiarpur, Majara Digria	31.5325 N 75.9070 E	HFX	Female	Cattle	2019-12-01
1337	BTH1639	Retrospective	N/A											Punjab	Hoshiarpur	Majara Digria	INDIA: Punjab, Hoshiarpur, Majara Digria	31.5325 N 75.9070 E	HFX	Female	Cattle	2019-12-01
1338	BTH1640	Retrospective	N/A											Punjab	Hoshiarpur	Majara Digria	INDIA: Punjab, Hoshiarpur, Majara Digria	31.5325 N 75.9070 E	HFX	Female	Cattle	2019-12-01
1339	BTH1641	Retrospective	N/A											Punjab	Hoshiarpur	Majara Digria	INDIA: Punjab, Hoshiarpur, Majara Digria	31.5325 N 75.9070 E	HFX	Female	Cattle	2019-12-01
1340	BTH1642	Retrospective	N/A											Punjab	Hoshiarpur	Majara Digria	INDIA: Punjab, Hoshiarpur, Majara Digria	31.5325 N 75.9070 E	HFX	Female	Cattle	2019-12-01
1341	BTH1643	Retrospective	N/A											Punjab	Hoshiarpur	Bharta	INDIA: Punjab, Hoshiarpur, Bharta	31.5325 N 75.9070 E	HFX	Female	Cattle	2019-12-01
1342	BTH1644	Retrospective	N/A											Punjab	Hoshiarpur	Pathrala	INDIA: Punjab, Hoshiarpur, Pathrala	31.5325 N 75.9070 E	HFX	Female	Cattle	2019-12-01
1343	BTH1645	Retrospective	N/A											Punjab	Hoshiarpur	Naryala	INDIA: Punjab, Hoshiarpur, Naryala	31.5325 N 75.9070 E	HFX	Female	Cattle	2019-12-01
1344	BTH1646	Retrospective	N/A											Punjab	Hoshiarpur	Mugowal	INDIA: Punjab, Hoshiarpur, Mugowal	31.5325 N 75.9070 E	HFX	Female	Cattle	2019-12-01
1345	BTH1647	Retrospective	N/A											Punjab	Hoshiarpur	Chandsujatta	INDIA: Punjab, Hoshiarpur, Chandsujatta	31.5325 N 75.9070 E	HFX	Female	Cattle	2019-12-01
1346	BTH1648	Retrospective	N/A					Yes		Yes	Yes			Punjab	Hoshiarpur	Chandsujatta	INDIA: Punjab, Hoshiarpur, Chandsujatta	31.5325 N 75.9070 E	HFX	Female	Cattle	2019-12-01
1347	BTH1649	Retrospective	N/A											Punjab	Hoshiarpur	Chandsujatta	INDIA: Punjab, Hoshiarpur, Chandsujatta	31.5325 N 75.9070 E	HFX	Female	Cattle	2019-12-01
1348	BTH1651	Retrospective	N/A					Yes		Yes	Yes			Punjab	Hoshiarpur	Chandsujatta	INDIA: Punjab, Hoshiarpur, Chandsujatta	31.5325 N 75.9070 E	HFX	Female	Cattle	2019-12-01
1349	BTH1652	Retrospective	N/A											Punjab	Hoshiarpur	Chandsujatta	INDIA: Punjab, Hoshiarpur, Chandsujatta	31.5325 N 75.9070 E	HFX	Female	Cattle	2019-12-01
1350	BTH1653	Retrospective	N/A											Punjab	Hoshiarpur	Chandsujatta	INDIA: Punjab, Hoshiarpur, Chandsujatta	31.5325 N 75.9070 E	HFX	Female	Cattle	2019-12-01
1351	BTH1654	Retrospective	N/A											Punjab	Hoshiarpur	Chandsujatta	INDIA: Punjab, Hoshiarpur, Chandsujatta	31.5325 N 75.9070 E	HFX	Female	Cattle	2019-12-01
1352	BTH1655	Retrospective	N/A					Yes		Yes	Yes			Punjab	Hoshiarpur	Chandsujatta	INDIA: Punjab, Hoshiarpur, Chandsujatta	31.5325 N 75.9070 E	HFX	Female	Cattle	2019-12-01
1353	BTH1656	Retrospective	N/A											Punjab	Hoshiarpur	Chandsujatta	INDIA: Punjab, Hoshiarpur, Chandsujatta	31.5325 N 75.9070 E	HFX	Female	Cattle	2019-12-01
1354	BTH1657	Retrospective	N/A											Punjab	Hoshiarpur	Chandsujatta	INDIA: Punjab, Hoshiarpur, Chandsujatta	31.5325 N 75.9070 E	HFX	Female	Cattle	2019-12-01
1355	BTH1658	Retrospective	N/A											Punjab	Hoshiarpur	Chandsujatta	INDIA: Punjab, Hoshiarpur, Chandsujatta	31.5325 N 75.9070 E	HFX	Female	Cattle	2019-12-01
1356	BTH1659	Retrospective	N/A											Punjab	Hoshiarpur	Chandsujatta	INDIA: Punjab, Hoshiarpur, Chandsujatta	31.5325 N 75.9070 E	HFX	Female	Cattle	2019-12-01
1357	BTH1660	Retrospective	N/A											Punjab	Hoshiarpur	Chandsujatta	INDIA: Punjab, Hoshiarpur, Chandsujatta	31.5325 N 75.9070 E	HFX	Female	Cattle	2019-12-01
1358	BTH1661	Retrospective	N/A											Punjab	Hoshiarpur	Tutomajara	INDIA: Punjab, Hoshiarpur, Tutomajara	31.5325 N 75.9070 E	HFX	Female	Cattle	2019-12-01
1359	BTH1662	Retrospective	N/A											Punjab	Hoshiarpur	Tutomajara	INDIA: Punjab, Hoshiarpur, Tutomajara	31.5325 N 75.9070 E	HFX	Female	Cattle	2019-12-01
1360	BTH1663	Retrospective	N/A					Yes		Yes	Yes			Punjab	Hoshiarpur	Mottya	INDIA: Punjab, Hoshiarpur, Mottya	31.5325 N 75.9070 E	HFX	Female	Cattle	2019-12-01
1361	BTH1664	Retrospective	N/A											Punjab	Hoshiarpur	Mottya	INDIA: Punjab, Hoshiarpur, Mottya	31.5325 N 75.9070 E	HFX	Female	Cattle	2019-12-01
1362	BTH1665	Retrospective	N/A											Punjab	Hoshiarpur	Mottya	INDIA: Punjab, Hoshiarpur, Mottya	31.5325 N 75.9070 E	HFX	Female	Cattle	2019-12-01
1363	BTH1666	Retrospective	N/A											Punjab	Hoshiarpur	Mottya	INDIA: Punjab, Hoshiarpur, Mottya	31.5325 N 75.9070 E	HFX	Female	Cattle	2019-12-01
1364	BTH1667	Retrospective	N/A											Punjab	Hoshiarpur	Mottya	INDIA: Punjab, Hoshiarpur, Mottya	31.5325 N 75.9070 E	HFX	Female	Cattle	2019-12-01
1365	BTH1668	Retrospective	N/A											Punjab	Hoshiarpur	Mottya	INDIA: Punjab, Hoshiarpur, Mottya	31.5325 N 75.9070 E	HFX	Female	Cattle	2019-12-01
1366	BTH1669	Retrospective	N/A											Punjab	Hoshiarpur	Langri	INDIA: Punjab, Hoshiarpur, Langri	31.5325 N 75.9070 E	HFX	Female	Cattle	2019-12-01
1367	BTH1670	Retrospective	N/A											Punjab	Hoshiarpur	Langri	INDIA: Punjab, Hoshiarpur, Langri	31.5325 N 75.9070 E	HFX	Female	Cattle	2019-12-01
1368	BTH1671	Retrospective	N/A											Punjab	Hoshiarpur	Naryala	INDIA: Punjab, Hoshiarpur, Naryala	31.5325 N 75.9070 E	HFX	Female	Cattle	2019-12-01
1369	BTH1672	Retrospective	N/A											Punjab	Hoshiarpur	Chandsujatta	INDIA: Punjab, Hoshiarpur, Chandsujatta	31.5325 N 75.9070 E	HFX	Female	Cattle	2019-12-01
1370	BTH1674	Retrospective	N/A											Punjab	Hoshiarpur	Gujarpur	INDIA: Punjab, Hoshiarpur, Gujarpur	31.5325 N 75.9070 E	HFX	Female	Cattle	2019-12-01
1371	BTH1677	Retrospective	N/A											Punjab	Hoshiarpur	Langri	INDIA: Punjab, Hoshiarpur, Langri	31.5325 N 75.9070 E	HFX	Female	Cattle	2019-12-01
1372	BTH1678	Retrospective	N/A											Punjab	Hoshiarpur	Chandsujatta	INDIA: Punjab, Hoshiarpur, Chandsujatta	31.5325 N 75.9070 E	HFX	Female	Cattle	2019-12-01
1373	BTH1679	Retrospective	N/A											Punjab	Hoshiarpur	Chandsujatta	INDIA: Punjab, Hoshiarpur, Chandsujatta	31.5325 N 75.9070 E	HFX	Female	Cattle	2019-12-01
1374	BTH1681	Retrospective	N/A											Punjab	Hoshiarpur	Chandsujatta	INDIA: Punjab, Hoshiarpur, Chandsujatta	31.5325 N 75.9070 E	HFX	Female	Cattle	2019-12-01
1375	BTH1682	Retrospective	N/A					Yes		Yes	Yes			Punjab	Hoshiarpur	Chandsujatta	INDIA: Punjab, Hoshiarpur, Chandsujatta	31.5325 N 75.9070 E	HFX	Female	Cattle	2019-12-01
1376	BTH1683	Retrospective	N/A											Punjab	Hoshiarpur	Chandsujatta	INDIA: Punjab, Hoshiarpur, Chandsujatta	31.5325 N 75.9070 E	HFX	Female	Cattle	2019-12-01
1377	BTH1684	Retrospective	N/A											Punjab	Hoshiarpur	Chandsujatta	INDIA: Punjab, Hoshiarpur, Chandsujatta	31.5325 N 75.9070 E	HFX	Female	Cattle	2019-12-01
1378	BTH1685	Retrospective	N/A					Yes						Punjab	Hoshiarpur	Mugowal	INDIA: Punjab, Hoshiarpur, Mugowal	31.5325 N 75.9070 E	HFX	Female	Cattle	2019-12-01
1379	BTH1686	Retrospective	N/A					Yes		Yes	Yes			Punjab	Hoshiarpur	Mugowal	INDIA: Punjab, Hoshiarpur, Mugowal	31.5325 N 75.9070 E	HFX	Female	Cattle	2019-12-01
1380	BTH1687	Retrospective	N/A											Punjab	Hoshiarpur	Majara Digria	INDIA: Punjab, Hoshiarpur, Majara Digria	31.5325 N 75.9070 E	HFX	Female	Cattle	2019-12-01
1381	BTH1688	Retrospective	N/A											Punjab	Hoshiarpur	Majara Digria	INDIA: Punjab, Hoshiarpur, Majara Digria	31.5325 N 75.9070 E	HFX	Female	Cattle	2019-12-01
1382	BTH1689	Retrospective	N/A											Punjab	Hoshiarpur	Majara Digria	INDIA: Punjab, Hoshiarpur, Majara Digria	31.5325 N 75.9070 E	HFX	Female	Cattle	2019-12-01
1383	BTH1690	Retrospective	N/A											Punjab	Hoshiarpur	Majara Digria	INDIA: Punjab, Hoshiarpur, Majara Digria	31.5325 N 75.9070 E	HFX	Female	Cattle	2019-12-01
1384	BTH1691	Retrospective	N/A											Punjab	Hoshiarpur	Majara Digria	INDIA: Punjab, Hoshiarpur, Majara Digria	31.5325 N 75.9070 E	HFX	Female	Cattle	2019-12-01
1385	BTH1692	Retrospective	N/A											Punjab	Hoshiarpur	Majara Digria	INDIA: Punjab, Hoshiarpur, Majara Digria	31.5325 N 75.9070 E	HFX	Female	Cattle	2019-12-01
1386	BTH1693	Retrospective	N/A											Punjab	Hoshiarpur	Majara Digria	INDIA: Punjab, Hoshiarpur, Majara Digria	31.5325 N 75.9070 E	HFX	Female	Cattle	2019-12-01
1387	BTH1694	Retrospective	N/A											Punjab	Hoshiarpur	Majara Digria	INDIA: Punjab, Hoshiarpur, Majara Digria	31.5325 N 75.9070 E	HFX	Female	Cattle	2019-12-01
1388	BTH1695	Retrospective	N/A											Punjab	Hoshiarpur	Mugowal	INDIA: Punjab, Hoshiarpur, Mugowal	31.5325 N 75.9070 E	HFX	Female	Cattle	2019-12-01
1389	BTH1696	Retrospective	N/A											Punjab	Hoshiarpur	Mugowal	INDIA: Punjab, Hoshiarpur, Mugowal	31.5325 N 75.9070 E	HFX	Female	Cattle	2019-12-01
1390	BTH1697	Retrospective	N/A					Yes		Yes	Yes			Punjab	Hoshiarpur	Chandsujatta	INDIA: Punjab, Hoshiarpur, Chandsujatta	31.5325 N 75.9070 E	HFX	Female	Cattle	2019-12-01
1391	BTH1698	Retrospective	N/A											Punjab	Hoshiarpur	Mugowal	INDIA: Punjab, Hoshiarpur, Mugowal	31.5325 N 75.9070 E	HFX	Female	Cattle	2019-12-01
1392	BTH1700	Retrospective	N/A											Punjab	Hoshiarpur	Bharta	INDIA: Punjab, Hoshiarpur, Bharta	31.5325 N 75.9070 E	HFX	Female	Cattle	2019-12-01
1393	BTH1701	Retrospective	N/A											Punjab	Hoshiarpur	Mugowal	INDIA: Punjab, Hoshiarpur, Mugowal	31.5325 N 75.9070 E	HFX	Female	Cattle	2019-12-01
1394	BTH1702	Retrospective	N/A											Punjab	Hoshiarpur	Naryala	INDIA: Punjab, Hoshiarpur, Naryala	31.5325 N 75.9070 E	HFX	Female	Cattle	2019-12-01
1395	BTH1703	Retrospective	N/A											Punjab	Hoshiarpur	Naryala	INDIA: Punjab, Hoshiarpur, Naryala	31.5325 N 75.9070 E	HFX	Female	Cattle	2019-12-01
1396	BTH1704	Retrospective	N/A											Punjab	Hoshiarpur	Naryala	INDIA: Punjab, Hoshiarpur, Naryala	31.5325 N 75.9070 E	HFX	Female	Cattle	2019-12-01
1397	BTH1705	Retrospective	N/A					Yes		Yes	Yes			Punjab	Hoshiarpur	Bharta	INDIA: Punjab, Hoshiarpur, Bharta	31.5325 N 75.9070 E	HFX	Female	Cattle	2019-12-01
1398	BTH1711	Retrospective	N/A					Yes		Yes	Yes			Punjab	Hoshiarpur	Pathrala	INDIA: Punjab, Hoshiarpur, Pathrala	31.5325 N 75.9070 E	HFX	Female	Cattle	2019-12-01
1399	BTH1712	Retrospective	N/A											Punjab	Hoshiarpur	Pathrala	INDIA: Punjab, Hoshiarpur, Pathrala	31.5325 N 75.9070 E	HFX	Female	Cattle	2019-12-01
1400	BTH1713	Retrospective	N/A											Punjab	Hoshiarpur	Pathrala	INDIA: Punjab, Hoshiarpur, Pathrala	31.5325 N 75.9070 E	HFX	Female	Cattle	2019-12-01
1401	BTH1714	Retrospective	N/A											Punjab	Hoshiarpur	Sakruli	INDIA: Punjab, Hoshiarpur, Sakruli	31.5325 N 75.9070 E	HFX	Female	Cattle	2019-12-01
1402	BTH1715	Retrospective	N/A											Punjab	Hoshiarpur	Sakruli	INDIA: Punjab, Hoshiarpur, Sakruli	31.5325 N 75.9070 E	HFX	Female	Cattle	2019-12-01
1403	BTH1716	Retrospective	N/A											Punjab	Hoshiarpur	Mugowal	INDIA: Punjab, Hoshiarpur, Mugowal	31.5325 N 75.9070 E	HFX	Female	Cattle	2019-12-01
1404	BTH1717	Retrospective	N/A											Punjab	Hoshiarpur	Pathrala	INDIA: Punjab, Hoshiarpur, Pathrala	31.5325 N 75.9070 E	HFX	Female	Cattle	2019-12-01
1405	BTH1718	Retrospective	N/A											Punjab	Hoshiarpur	Sakruli	INDIA: Punjab, Hoshiarpur, Sakruli	31.5325 N 75.9070 E	HFX	Female	Cattle	2019-12-01
1406	BTH1719	Retrospective	N/A											Punjab	Hoshiarpur	Sakruli	INDIA: Punjab, Hoshiarpur, Sakruli	31.5325 N 75.9070 E	HFX	Female	Cattle	2019-12-01
1407	BTH1720	Retrospective	N/A											Punjab	Hoshiarpur	Dandewal	INDIA: Punjab, Hoshiarpur, Dandewal	31.5325 N 75.9070 E	HFX	Female	Cattle	2019-12-01
1408	BTH1721	Retrospective	N/A											Punjab	Hoshiarpur	Dandewal	INDIA: Punjab, Hoshiarpur, Dandewal	31.5325 N 75.9070 E	HFX	Female	Cattle	2019-12-01
1409	BTH1723	Retrospective	N/A											Punjab	Hoshiarpur	Bharta	INDIA: Punjab, Hoshiarpur, Bharta	31.5325 N 75.9070 E	HFX	Female	Cattle	2019-12-01
1410	BTH1728	Retrospective	N/A					Yes		Yes	Yes			Punjab	SBS Nagar	Malewal	INDIA: Punjab, SBS Nagar, Malewal	31.1216 N 76.1386 E	HFX	Female	Cattle	2019-12-01
1411	BTH1737	Retrospective	N/A					Yes		Yes	Yes			Punjab	SBS Nagar	Malewal	INDIA: Punjab, SBS Nagar, Malewal	31.1216 N 76.1386 E	HFX	Female	Cattle	2019-12-01
1412	BTH1738	Retrospective	N/A					Yes		Yes	Yes			Punjab	SBS Nagar	Malewal	INDIA: Punjab, SBS Nagar, Malewal	31.1216 N 76.1386 E	HFX	Female	Cattle	2019-12-01
1413	BTH1739	Retrospective	N/A					Yes		Yes	Yes			Punjab	SBS Nagar	Malewal	INDIA: Punjab, SBS Nagar, Malewal	31.1216 N 76.1386 E	HFX	Female	Cattle	2019-12-01
1414	BTH1740	Retrospective	N/A					Yes		Yes	Yes			Punjab	SBS Nagar	Malewal	INDIA: Punjab, SBS Nagar, Malewal	31.1216 N 76.1386 E	HFX	Female	Cattle	2019-12-01
1415	BTH1743	Retrospective	N/A											Punjab	SBS Nagar	Menmoodpur	INDIA: Punjab, SBS Nagar, Menmoodpur	31.1216 N 76.1386 E	HFX	Female	Cattle	2019-12-01
1416	BTH1744	Retrospective	N/A					Yes		Yes	Yes			Punjab	SBS Nagar	Mutton Mandi	INDIA: Punjab, SBS Nagar, Mutton Mandi	31.1216 N 76.1386 E	HFX	Female	Cattle	2019-12-01
1417	BTH1745	Retrospective	N/A											Punjab	SBS Nagar	Mutton Mandi	INDIA: Punjab, SBS Nagar, Mutton Mandi	31.1216 N 76.1386 E	HFX	Female	Cattle	2019-12-01
1418	BTH1746	Retrospective	N/A											Punjab	SBS Nagar	Pragpur Mand	INDIA: Punjab, SBS Nagar, Pragpur Mand	31.1216 N 76.1386 E	HFX	Female	Cattle	2019-12-01
1419	BTH1747	Retrospective	N/A											Punjab	SBS Nagar	Pragpur Mand	INDIA: Punjab, SBS Nagar, Pragpur Mand	31.1216 N 76.1386 E	HFX	Female	Cattle	2019-12-01
1420	BTH1748	Retrospective	N/A											Punjab	SBS Nagar	Pragpur Mand	INDIA: Punjab, SBS Nagar, Pragpur Mand	31.1216 N 76.1386 E	HFX	Female	Cattle	2019-12-01
1421	BTH1749	Retrospective	N/A											Punjab	SBS Nagar	Sudha Majra	INDIA: Punjab, SBS Nagar, Sudha Majra	31.1216 N 76.1386 E	HFX	Female	Cattle	2019-12-01
1422	BTH1750	Retrospective	N/A											Punjab	SBS Nagar	Sudha Majra	INDIA: Punjab, SBS Nagar, Sudha Majra	31.1216 N 76.1386 E	HFX	Female	Cattle	2019-12-01
1423	BTH1751	Retrospective	N/A											Punjab	SBS Nagar	Mutton Mandi	INDIA: Punjab, SBS Nagar, Mutton Mandi	31.1216 N 76.1386 E	HFX	Female	Cattle	2019-12-01
1424	BTH1752	Retrospective	N/A					Yes		Yes	Yes			Punjab	SBS Nagar	Mutton Mandi	INDIA: Punjab, SBS Nagar, Mutton Mandi	31.1216 N 76.1386 E	HFX	Female	Cattle	2019-12-01
1425	BTH1753	Retrospective	N/A											Punjab	SBS Nagar	Sudha Majra	INDIA: Punjab, SBS Nagar, Sudha Majra	31.1216 N 76.1386 E	HFX	Female	Cattle	2019-12-01
1426	BTH1754	Retrospective	N/A											Punjab	SBS Nagar	Jabba	INDIA: Punjab, SBS Nagar, Jabba	31.1216 N 76.1386 E	HFX	Female	Cattle	2019-12-01
1427	BTH1755	Retrospective	N/A					Yes						Punjab	SBS Nagar	Mutton Mandi	INDIA: Punjab, SBS Nagar, Mutton Mandi	31.1216 N 76.1386 E	HFX	Female	Cattle	2019-12-01
1428	BTH1756	Retrospective	N/A											Punjab	SBS Nagar	Mutton Mandi	INDIA: Punjab, SBS Nagar, Mutton Mandi	31.1216 N 76.1386 E	HFX	Female	Cattle	2019-12-01
1429	BTH1757	Retrospective	N/A											Punjab	SBS Nagar	Mutton Mandi	INDIA: Punjab, SBS Nagar, Mutton Mandi	31.1216 N 76.1386 E	HFX	Female	Cattle	2019-12-01
1430	BTH1758	Retrospective	N/A											Punjab	SBS Nagar	Mutton Mandi	INDIA: Punjab, SBS Nagar, Mutton Mandi	31.1216 N 76.1386 E	HFX	Female	Cattle	2019-12-01
1431	BTH1759	Retrospective	N/A											Punjab	SBS Nagar	Mutton Mandi	INDIA: Punjab, SBS Nagar, Mutton Mandi	31.1216 N 76.1386 E	HFX	Female	Cattle	2019-12-01
1432	BTH1760	Retrospective	N/A											Punjab	SBS Nagar	Mutton Mandi	INDIA: Punjab, SBS Nagar, Mutton Mandi	31.1216 N 76.1386 E	HFX	Female	Cattle	2019-12-01
1433	BTH1761	Retrospective	N/A											Punjab	SBS Nagar	Mutton Mandi	INDIA: Punjab, SBS Nagar, Mutton Mandi	31.1216 N 76.1386 E	HFX	Female	Cattle	2019-12-01
1434	BTH1762	Retrospective	N/A											Punjab	SBS Nagar	Birh Kathgarh	INDIA: Punjab, SBS Nagar, Birh Kathgarh	31.1216 N 76.1386 E	HFX	Female	Cattle	2019-12-01
1435	BTH1763	Retrospective	N/A											Punjab	SBS Nagar	Birh Kathgarh	INDIA: Punjab, SBS Nagar, Birh Kathgarh	31.1216 N 76.1386 E	HFX	Female	Cattle	2019-12-01
1436	BTH1764	Retrospective	N/A											Punjab	SBS Nagar	Mutton Mandi	INDIA: Punjab, SBS Nagar, Mutton Mandi	31.1216 N 76.1386 E	HFX	Female	Cattle	2019-12-01
1437	BTH1765	Retrospective	N/A											Punjab	Hoshiarpur	Mugowal	INDIA: Punjab, Hoshiarpur, Mugowal	31.5325 N 75.9070 E	JRX	Female	Cattle	2019-12-01
1438	BTH1766	Retrospective	N/A											Punjab	Hoshiarpur	Langri	INDIA: Punjab, Hoshiarpur, Langri	31.5325 N 75.9070 E	JRX	Female	Cattle	2019-12-01
1439	BTH1767	Retrospective	N/A											Punjab	Hoshiarpur	Bharta	INDIA: Punjab, Hoshiarpur, Bharta	31.5325 N 75.9070 E	JRX	Female	Cattle	2019-12-01
1440	BTH1768	Retrospective	N/A					Yes		Yes	Yes			Punjab	Hoshiarpur	Chandsujatta	INDIA: Punjab, Hoshiarpur, Chandsujatta	31.5325 N 75.9070 E	JRX	Female	Cattle	2019-12-01
1441	BTH1769	Retrospective	N/A											Punjab	Hoshiarpur	Mugowal	INDIA: Punjab, Hoshiarpur, Mugowal	31.5325 N 75.9070 E	JRX	Female	Cattle	2019-12-01
1442	BTH1770	Retrospective	N/A					Yes		Yes	Yes			Punjab	Hoshiarpur	Mugowal	INDIA: Punjab, Hoshiarpur, Mugowal	31.5325 N 75.9070 E	JRX	Female	Cattle	2019-12-01
1443	BTH1771	Retrospective	N/A					Yes		Yes	Yes			Punjab	Hoshiarpur	Majara Digria	INDIA: Punjab, Hoshiarpur, Majara Digria	31.5325 N 75.9070 E	JRX	Female	Cattle	2019-12-01
1444	BTH1772	Retrospective	N/A											Punjab	Hoshiarpur	Majara Digria	INDIA: Punjab, Hoshiarpur, Majara Digria	31.5325 N 75.9070 E	JRX	Female	Cattle	2019-12-01
1445	BTH1773	Retrospective	N/A											Punjab	Hoshiarpur	Bharta	INDIA: Punjab, Hoshiarpur, Bharta	31.5325 N 75.9070 E	JRX	Female	Cattle	2019-12-01
1446	BTH1774	Retrospective	N/A											Punjab	Hoshiarpur	Mugowal	INDIA: Punjab, Hoshiarpur, Mugowal	31.5325 N 75.9070 E	JRX	Female	Cattle	2019-12-01
1447	BTH1775	Retrospective	N/A											Punjab	Hoshiarpur	Mugowal	INDIA: Punjab, Hoshiarpur, Mugowal	31.5325 N 75.9070 E	JRX	Female	Cattle	2019-12-01
1448	BTH1776	Retrospective	N/A											Punjab	Hoshiarpur	Pensra	INDIA: Punjab, Hoshiarpur, Pensra	31.5325 N 75.9070 E	JRX	Female	Cattle	2019-12-01
1449	BTH1777	Retrospective	N/A											Punjab	Hoshiarpur	Pensra	INDIA: Punjab, Hoshiarpur, Pensra	31.5325 N 75.9070 E	JRX	Female	Cattle	2019-12-01
1450	BTH1778	Retrospective	N/A											Punjab	Hoshiarpur	Pensra	INDIA: Punjab, Hoshiarpur, Pensra	31.5325 N 75.9070 E	JRX	Female	Cattle	2019-12-01
1451	BTH1779	Retrospective	N/A					Yes		Yes	Yes			Punjab	Hoshiarpur	Sardulapur	INDIA: Punjab, Hoshiarpur, Sardulapur	31.5325 N 75.9070 E	JRX	Female	Cattle	2019-12-01
1452	BTH1780	Retrospective	N/A											Punjab	Hoshiarpur	Bharta	INDIA: Punjab, Hoshiarpur, Bharta	31.5325 N 75.9070 E	JRX	Female	Cattle	2019-12-01
1453	BTH1781	Retrospective	N/A											Punjab	Hoshiarpur	Gujarpur	INDIA: Punjab, Hoshiarpur, Gujarpur	31.5325 N 75.9070 E	JRX	Female	Cattle	2019-12-01
1454	BTH1782	Retrospective	N/A											Punjab	Hoshiarpur	Sakruli	INDIA: Punjab, Hoshiarpur, Sakruli	31.5325 N 75.9070 E	JRX	Female	Cattle	2019-12-01
1455	BTH1783	Retrospective	N/A					Yes		Yes	Yes			Punjab	Hoshiarpur	Ganeshpur	INDIA: Punjab, Hoshiarpur, Ganeshpur	31.5325 N 75.9070 E	JRX	Female	Cattle	2019-12-01
1456	BTH1784	Retrospective	N/A					Yes		Yes	Yes			Punjab	Hoshiarpur	Ganeshpur	INDIA: Punjab, Hoshiarpur, Ganeshpur	31.5325 N 75.9070 E	JRX	Female	Cattle	2019-12-01
1457	BTH1785	Retrospective	N/A					Yes		Yes	Yes			Punjab	Hoshiarpur	Chandsujatta	INDIA: Punjab, Hoshiarpur, Chandsujatta	31.5325 N 75.9070 E	JRX	Female	Cattle	2019-12-01
1458	BTH1786	Retrospective	N/A											Punjab	Hoshiarpur	Bharta	INDIA: Punjab, Hoshiarpur, Bharta	31.5325 N 75.9070 E	JRX	Female	Cattle	2019-12-01
1459	BTH1787	Retrospective	N/A					Yes		Yes	Yes			Punjab	Hoshiarpur	Langri	INDIA: Punjab, Hoshiarpur, Langri	31.5325 N 75.9070 E	JRX	Female	Cattle	2019-12-01
1460	BTH1788	Retrospective	N/A					Yes		Yes	Yes			Punjab	Hoshiarpur	Mugowal	INDIA: Punjab, Hoshiarpur, Mugowal	31.5325 N 75.9070 E	JRX	Female	Cattle	2019-12-01
1461	BTH1791	Retrospective	N/A											Punjab	Hoshiarpur	Mugowal	INDIA: Punjab, Hoshiarpur, Mugowal	31.5325 N 75.9070 E	JRX	Female	Cattle	2019-12-01
1462	BTH1792	Retrospective	N/A					Yes		Yes				Punjab	Hoshiarpur	Langri	INDIA: Punjab, Hoshiarpur, Langri	31.5325 N 75.9070 E	JRX	Female	Cattle	2019-12-01
1463	BTH1793	Retrospective	N/A											Punjab	SBS Nagar	Malewal	INDIA: Punjab, SBS Nagar, Malewal	31.1216 N 76.1386 E	JRX	Female	Cattle	2019-12-01
1464	BTH1794	Retrospective	N/A					Yes		Yes	Yes			Punjab	SBS Nagar	Malewal	INDIA: Punjab, SBS Nagar, Malewal	31.1216 N 76.1386 E	JRX	Female	Cattle	2019-12-01
1465	BTH1795	Retrospective	N/A					Yes		Yes	Yes			Punjab	SBS Nagar	Jhandupur	INDIA: Punjab, SBS Nagar, Jhandupur	31.1216 N 76.1386 E	JRX	Female	Cattle	2019-12-01
1466	BTH1796	Retrospective	N/A					Yes		Yes	Yes			Punjab	SBS Nagar	Hayatpur Jatta	INDIA: Punjab, SBS Nagar, Hayatpur Jatta	31.1216 N 76.1386 E	JRX	Female	Cattle	2019-12-01
1467	BTH1797	Retrospective	N/A					Yes						Punjab	SBS Nagar	Hayatpur Jatta	INDIA: Punjab, SBS Nagar, Hayatpur Jatta	31.1216 N 76.1386 E	JRX	Female	Cattle	2019-12-01
1468	BTH1798	Retrospective	N/A											Punjab	SBS Nagar	Malewal	INDIA: Punjab, SBS Nagar, Malewal	31.1216 N 76.1386 E	JRX	Female	Cattle	2019-12-01
1469	BTH1799	Retrospective	N/A					Yes		Yes				Punjab	SBS Nagar	Malewal	INDIA: Punjab, SBS Nagar, Malewal	31.1216 N 76.1386 E	JRX	Female	Cattle	2019-12-01
1470	BTH1800	Retrospective	N/A					Yes		Yes	Yes			Punjab	SBS Nagar	Malewal	INDIA: Punjab, SBS Nagar, Malewal	31.1216 N 76.1386 E	JRX	Female	Cattle	2019-12-01
1471	BTH1801	Retrospective	N/A					Yes		Yes	Yes			Punjab	SBS Nagar	Malewal	INDIA: Punjab, SBS Nagar, Malewal	31.1216 N 76.1386 E	JRX	Female	Cattle	2019-12-01
1472	BTH1802	Retrospective	N/A					Yes		Yes	Yes			Punjab	SBS Nagar	Hayatpur Jatta	INDIA: Punjab, SBS Nagar, Hayatpur Jatta	31.1216 N 76.1386 E	JRX	Female	Cattle	2019-12-01
1473	BTH1803	Retrospective	N/A											Punjab	SBS Nagar	Malewal	INDIA: Punjab, SBS Nagar, Malewal	31.1216 N 76.1386 E	JRX	Female	Cattle	2019-12-01
1474	BTH1804	Retrospective	N/A					Yes		Yes	Yes			Punjab	SBS Nagar	Malewal	INDIA: Punjab, SBS Nagar, Malewal	31.1216 N 76.1386 E	JRX	Female	Cattle	2019-12-01
1475	BTH1805	Retrospective	N/A					Yes		Yes	Yes			Punjab	SBS Nagar	Malewal	INDIA: Punjab, SBS Nagar, Malewal	31.1216 N 76.1386 E	JRX	Female	Cattle	2019-12-01
1476	BTH1806	Retrospective	N/A					Yes		Yes				Punjab	SBS Nagar	Malewal	INDIA: Punjab, SBS Nagar, Malewal	31.1216 N 76.1386 E	JRX	Female	Cattle	2019-12-01
1477	BTH1807	Retrospective	N/A					Yes		Yes				Punjab	SBS Nagar	Jhandupur	INDIA: Punjab, SBS Nagar, Jhandupur	31.1216 N 76.1386 E	JRX	Female	Cattle	2019-12-01
1478	BTH1808	Retrospective	N/A											Punjab	SBS Nagar	Malewal	INDIA: Punjab, SBS Nagar, Malewal	31.1216 N 76.1386 E	JRX	Female	Cattle	2019-12-01
1479	BTH1809	Retrospective	N/A					Yes		Yes	Yes			Punjab	SBS Nagar	Malewal	INDIA: Punjab, SBS Nagar, Malewal	31.1216 N 76.1386 E	JRX	Female	Cattle	2019-12-01
1480	BTH1810	Retrospective	N/A					Yes		Yes	Yes			Punjab	SBS Nagar	Mutton Mandi	INDIA: Punjab, SBS Nagar, Mutton Mandi	31.1216 N 76.1386 E	JRX	Female	Cattle	2019-12-01
1481	BTH1811	Retrospective	N/A					Yes		Yes				Punjab	SBS Nagar	Mutton Mandi	INDIA: Punjab, SBS Nagar, Mutton Mandi	31.1216 N 76.1386 E	JRX	Female	Cattle	2019-12-01
1482	BTH1812	Retrospective	N/A					Yes		Yes				Punjab	SBS Nagar	Sujjo wal	INDIA: Punjab, SBS Nagar, Sujjo wal	31.1216 N 76.1386 E	JRX	Female	Cattle	2019-12-01
1483	BTH1813	Retrospective	N/A											Punjab	SBS Nagar	Auliapur	INDIA: Punjab, SBS Nagar, Auliapur	31.1216 N 76.1386 E	JRX	Female	Cattle	2019-12-01
1484	BTH1814	Retrospective	N/A					Yes		Yes	Yes			Punjab	SBS Nagar	Bangabet	INDIA: Punjab, SBS Nagar, Bangabet	31.1216 N 76.1386 E	JRX	Female	Cattle	2019-12-01
1485	BTH1815	Retrospective	N/A					Yes		Yes	Yes			Punjab	SBS Nagar	Rakasan	INDIA: Punjab, SBS Nagar, Rakasan	31.1216 N 76.1386 E	JRX	Female	Cattle	2019-12-01
1486	BTH1816	Retrospective	N/A											Punjab	SBS Nagar	Jattpur	INDIA: Punjab, SBS Nagar, Jattpur	31.1216 N 76.1386 E	JRX	Female	Cattle	2019-12-01
1487	BTH1817	Retrospective	N/A					Yes		Yes	Yes			Punjab	SBS Nagar	Sujjo wal	INDIA: Punjab, SBS Nagar, Sujjo wal	31.1216 N 76.1386 E	JRX	Female	Cattle	2019-12-01
1488	BTH1818	Retrospective	N/A					Yes		Yes	Yes			Punjab	SBS Nagar	Sujjo wal	INDIA: Punjab, SBS Nagar, Sujjo wal	31.1216 N 76.1386 E	JRX	Female	Cattle	2019-12-01
1489	BTH1819	Retrospective	N/A											Punjab	SBS Nagar	Sujjo wal	INDIA: Punjab, SBS Nagar, Sujjo wal	31.1216 N 76.1386 E	JRX	Female	Cattle	2019-12-01
1490	BTH1820	Retrospective	N/A											Punjab	SBS Nagar	Auliapur	INDIA: Punjab, SBS Nagar, Auliapur	31.1216 N 76.1386 E	JRX	Female	Cattle	2019-12-01
1491	BTH1821	Retrospective	N/A											Punjab	SBS Nagar	Kangnabet	INDIA: Punjab, SBS Nagar, Kangnabet	31.1216 N 76.1386 E	JRX	Female	Cattle	2019-12-01
1492	BTH1822	Retrospective	N/A											Punjab	SBS Nagar	Bangabet	INDIA: Punjab, SBS Nagar, Bangabet	31.1216 N 76.1386 E	JRX	Female	Cattle	2019-12-01
1493	BTH1823	Retrospective	N/A											Punjab	SBS Nagar	Kangnabet	INDIA: Punjab, SBS Nagar, Kangnabet	31.1216 N 76.1386 E	JRX	Female	Cattle	2019-12-01
1494	BTH1824	Retrospective	N/A											Punjab	SBS Nagar	Jattpur	INDIA: Punjab, SBS Nagar, Jattpur	31.1216 N 76.1386 E	JRX	Female	Cattle	2019-12-01
1495	BTH1825	Retrospective	N/A											Punjab	SBS Nagar	Auliaapur	INDIA: Punjab, SBS Nagar, Auliaapur	31.1216 N 76.1386 E	JRX	Female	Cattle	2019-12-01
1496	BTH1826	Retrospective	N/A											Punjab	SBS Nagar	Kangnabet	INDIA: Punjab, SBS Nagar, Kangnabet	31.1216 N 76.1386 E	JRX	Female	Cattle	2019-12-01
1497	BTH1828	Retrospective	N/A											Punjab	Hoshiarpur	Chandali	INDIA: Punjab, Hoshiarpur, Chandali	31.5325 N 75.9070 E	JRX	Female	Cattle	2019-12-01
1498	BTH1829	Retrospective	N/A											Punjab	Hoshiarpur	Fathepur	INDIA: Punjab, Hoshiarpur, Fathepur	31.5325 N 75.9070 E	JRX	Female	Cattle	2019-12-01
1499	BTH1830	Retrospective	N/A					Yes		Yes				Punjab	Hoshiarpur	Mahmdowal	INDIA: Punjab, Hoshiarpur, Mahmdowal	31.5325 N 75.9070 E	JRX	Female	Cattle	2019-12-01
1500	BTH1831	Retrospective	N/A											Punjab	Hoshiarpur	Fathepur	INDIA: Punjab, Hoshiarpur, Fathepur	31.5325 N 75.9070 E	JRX	Female	Cattle	2019-12-01
1501	BTH1832	Retrospective	N/A					Yes		Yes				Punjab	Hoshiarpur	Singhpur	INDIA: Punjab, Hoshiarpur, Singhpur	31.5325 N 75.9070 E	JRX	Female	Cattle	2019-12-01
1502	BTH1833	Retrospective	N/A											Punjab	Hoshiarpur	Singhpur	INDIA: Punjab, Hoshiarpur, Singhpur	31.5325 N 75.9070 E	JRX	Female	Cattle	2019-12-01
1503	BTH1834	Retrospective	N/A											Punjab	Hoshiarpur	Fathepur	INDIA: Punjab, Hoshiarpur, Fathepur	31.5325 N 75.9070 E	JRX	Female	Cattle	2019-12-01
1504	BTH1835	Retrospective	N/A											Punjab	Hoshiarpur	Khanpur	INDIA: Punjab, Hoshiarpur, Khanpur	31.5325 N 75.9070 E	JRX	Female	Cattle	2019-12-01
1505	BTH1836	Retrospective	N/A											Punjab	Hoshiarpur	Khanpur	INDIA: Punjab, Hoshiarpur, Khanpur	31.5325 N 75.9070 E	JRX	Female	Cattle	2019-12-01
1506	BTH1837	Retrospective	N/A											Punjab	Hoshiarpur	Fathepur	INDIA: Punjab, Hoshiarpur, Fathepur	31.5325 N 75.9070 E	JRX	Female	Cattle	2019-12-01
1507	BTH1838	Retrospective	N/A					Yes		Yes	Yes			Punjab	Hoshiarpur	Fathepur	INDIA: Punjab, Hoshiarpur, Fathepur	31.5325 N 75.9070 E	JRX	Female	Cattle	2019-12-01
1508	BTH1839	Retrospective	N/A					Yes						Punjab	Hoshiarpur	Singhpur	INDIA: Punjab, Hoshiarpur, Singhpur	31.5325 N 75.9070 E	JRX	Female	Cattle	2019-12-01
1509	BTH1840	Retrospective	N/A					Yes						Punjab	Hoshiarpur	Mehlanwali	INDIA: Punjab, Hoshiarpur, Mehlanwali	31.5325 N 75.9070 E	JRX	Female	Cattle	2019-12-01
1510	BTH1841	Retrospective	N/A					Yes						Punjab	Hoshiarpur	Mehlanwali	INDIA: Punjab, Hoshiarpur, Mehlanwali	31.5325 N 75.9070 E	JRX	Female	Cattle	2019-12-01
1511	BTH1842	Retrospective	N/A											Punjab	Hoshiarpur	Bassi mustafa	INDIA: Punjab, Hoshiarpur, Bassi mustafa	31.5325 N 75.9070 E	JRX	Female	Cattle	2019-12-01
1512	BTH1844	Retrospective	N/A											Punjab	Hoshiarpur	Mugowal	INDIA: Punjab, Hoshiarpur, Mugowal	31.5325 N 75.9070 E	JRX	Female	Cattle	2019-12-01
1513	BTH1845	Retrospective	N/A											Punjab	SBS Nagar	Hayatpur Jatta	INDIA: Punjab, SBS Nagar, Hayatpur Jatta	31.1216 N 76.1386 E	JRX	Female	Cattle	2019-12-01
1514	BTH1846	Retrospective	N/A											Punjab	Hoshiarpur	Fathepur	INDIA: Punjab, Hoshiarpur, Fathepur	31.5325 N 75.9070 E	JRX	Female	Cattle	2019-12-01
1515	BTH1847	Retrospective	N/A					Yes						Punjab	SBS Nagar	Mutton Mandi	INDIA: Punjab, SBS Nagar, Mutton Mandi	31.1216 N 76.1386 E	JRX	Female	Cattle	2019-12-01
1516	BTH1848	Retrospective	N/A											Punjab	SBS Nagar	Manewal	INDIA: Punjab, SBS Nagar, Manewal	31.1216 N 76.1386 E	JRX	Female	Cattle	2019-12-01
1517	BTH1850	Retrospective	N/A											Punjab	SBS Nagar	Jattpur	INDIA: Punjab, SBS Nagar, Jattpur	31.1216 N 76.1386 E	JRX	Female	Cattle	2019-12-01
1518	BTH1851	Retrospective	N/A											Punjab	SBS Nagar	Auliapur	INDIA: Punjab, SBS Nagar, Auliapur	31.1216 N 76.1386 E	JRX	Female	Cattle	2019-12-01
1519	BTH1852	Retrospective	N/A											Punjab	SBS Nagar	Jattpur	INDIA: Punjab, SBS Nagar, Jattpur	31.1216 N 76.1386 E	JRX	Female	Cattle	2019-12-01
1520	BTH1853	Retrospective	N/A					Yes						Punjab	SBS Nagar	Jattpur	INDIA: Punjab, SBS Nagar, Jattpur	31.1216 N 76.1386 E	JRX	Female	Cattle	2019-12-01
1521	BTH1854	Retrospective	N/A											Punjab	SBS Nagar	Bangabet	INDIA: Punjab, SBS Nagar, Bangabet	31.1216 N 76.1386 E	JRX	Female	Cattle	2019-12-01
1522	BTH1856	Retrospective	N/A											Punjab	Hoshiarpur	Gujarpur	INDIA: Punjab, Hoshiarpur, Gujarpur	31.5325 N 75.9070 E	JRX	Female	Cattle	2019-12-01
1523	BTH1857	Retrospective	N/A											Punjab	Hoshiarpur	Ally bassi	INDIA: Punjab, Hoshiarpur, Ally bassi	31.5325 N 75.9070 E	JRX	Female	Cattle	2019-12-01
1524	BTH1858	Retrospective	N/A											Punjab	Hoshiarpur	Ally bassi	INDIA: Punjab, Hoshiarpur, Ally bassi	31.5325 N 75.9070 E	JRX	Female	Cattle	2019-12-01
1525	BTH1859	Retrospective	N/A											Punjab	SBS Nagar	Jhandupur	INDIA: Punjab, SBS Nagar, Jhandupur	31.1216 N 76.1386 E	JRX	Female	Cattle	2019-12-01
1526	BTH1860	Retrospective	N/A											Punjab	Hoshiarpur	Dandewal	INDIA: Punjab, Hoshiarpur, Dandewal	31.5325 N 75.9070 E	JRX	Female	Cattle	2019-01-27
1527	BTH1861	Retrospective	N/A											Punjab	Hoshiarpur	Mugowal	INDIA: Punjab, Hoshiarpur, Mugowal	31.5325 N 75.9070 E	JRX	Female	Cattle	2019-01-27
1528	BTH1862	Retrospective	N/A					Yes						Punjab	Hoshiarpur	Dandewal	INDIA: Punjab, Hoshiarpur, Dandewal	31.5325 N 75.9070 E	JRX	Female	Cattle	2019-01-27
1529	BTH1863	Retrospective	N/A											Punjab	Hoshiarpur	Dandewal	INDIA: Punjab, Hoshiarpur, Dandewal	31.5325 N 75.9070 E	JRX	Female	Cattle	2019-01-27
1530	BTH1864	Retrospective	N/A											Punjab	SBS Nagar	Mutton Mandi	INDIA: Punjab, SBS Nagar, Mutton Mandi	31.1216 N 76.1386 E	JRX	Female	Cattle	2019-01-27
1531	BTH1865	Retrospective	N/A											Punjab	SBS Nagar	Rakasan	INDIA: Punjab, SBS Nagar, Rakasan	31.1216 N 76.1386 E	JRX	Female	Cattle	2019-01-27
1532	BTH1866	Retrospective	N/A											Punjab	SBS Nagar	Kangabet	INDIA: Punjab, SBS Nagar, Kangabet	31.1216 N 76.1386 E	JRX	Female	Cattle	2019-01-27
1533	BTH1867	Retrospective	N/A											Punjab	SBS Nagar	Rakasan	INDIA: Punjab, SBS Nagar, Rakasan	31.1216 N 76.1386 E	JRX	Female	Cattle	2019-01-27
1534	BTH1868	Retrospective	N/A											Punjab	SBS Nagar	Bangabet	INDIA: Punjab, SBS Nagar, Bangabet	31.1216 N 76.1386 E	JRX	Female	Cattle	2019-01-27
1535	BTH1869	Retrospective	N/A											Punjab	SBS Nagar	Kangabet	INDIA: Punjab, SBS Nagar, Kangabet	31.1216 N 76.1386 E	JRX	Female	Cattle	2019-01-27
1536	BTH1870	Retrospective	N/A											Punjab	SBS Nagar	Balachaur	INDIA: Punjab, SBS Nagar, Balachaur	31.1216 N 76.1386 E	JRX	Female	Cattle	2019-01-27
1537	BTH1871	Retrospective	N/A											Punjab	SBS Nagar	Bangabet	INDIA: Punjab, SBS Nagar, Bangabet	31.1216 N 76.1386 E	JRX	Female	Cattle	2019-01-27
1538	BTH1872	Retrospective	N/A											Punjab	SBS Nagar	Churpur	INDIA: Punjab, SBS Nagar, Churpur	31.1216 N 76.1386 E	JRX	Female	Cattle	2019-01-27
1539	BTH1873	Retrospective	N/A											Punjab	SBS Nagar	Pojewal	INDIA: Punjab, SBS Nagar, Pojewal	31.1216 N 76.1386 E	JRX	Female	Cattle	2019-01-27
1540	BTH1874	Retrospective	N/A					Yes						Punjab	Rupnagar	Mansuha	INDIA: Punjab, Rupnagar, Mansuha	30.9764 N 76.5289 E	JRX	Female	Cattle	2019-01-27
1541	BTH1876	Retrospective	N/A											Punjab	SBS Nagar	Pojewal	INDIA: Punjab, SBS Nagar, Pojewal	31.1216 N 76.1386 E	JRX	Female	Cattle	2019-01-27
1542	BTH1877	Retrospective	N/A											Punjab	SBS Nagar	Pojewal	INDIA: Punjab, SBS Nagar, Pojewal	31.1216 N 76.1386 E	JRX	Female	Cattle	2019-01-27
1543	BTH1878	Retrospective	N/A					Yes						Punjab	SBS Nagar	Pojewal	INDIA: Punjab, SBS Nagar, Pojewal	31.1216 N 76.1386 E	JRX	Female	Cattle	2019-01-27
1544	BTH1879	Retrospective	N/A					Yes						Punjab	Hoshiarpur	Fathepur	INDIA: Punjab, Hoshiarpur, Fathepur	31.5325 N 75.9070 E	JRX	Female	Cattle	2019-01-27
1545	BTH1880	Retrospective	N/A					Yes						Punjab	Hoshiarpur	Fathepur	INDIA: Punjab, Hoshiarpur, Fathepur	31.5325 N 75.9070 E	JRX	Female	Cattle	2019-01-27
1546	BTH1881	Retrospective	N/A					Yes						Punjab	Hoshiarpur	Singhpur	INDIA: Punjab, Hoshiarpur, Singhpur	31.5325 N 75.9070 E	JRX	Female	Cattle	2019-01-27
1547	BTH1882	Retrospective	N/A											Punjab	Hoshiarpur	Jhungia	INDIA: Punjab, Hoshiarpur, Jhungia	31.5325 N 75.9070 E	JRX	Female	Cattle	2019-01-27
1548	BTH1883	Retrospective	N/A											Punjab	Hoshiarpur	Fathepur	INDIA: Punjab, Hoshiarpur, Fathepur	31.5325 N 75.9070 E	JRX	Female	Cattle	2019-01-27
1549	BTH1884	Retrospective	N/A											Punjab	Hoshiarpur	Handowal	INDIA: Punjab, Hoshiarpur, Handowal	31.5325 N 75.9070 E	JRX	Female	Cattle	2019-01-27
1550	BTH1885	Retrospective	N/A											Punjab	Hoshiarpur	Fathepur	INDIA: Punjab, Hoshiarpur, Fathepur	31.5325 N 75.9070 E	JRX	Female	Cattle	2019-01-27
1551	BTH1886	Retrospective	N/A					Yes						Punjab	Hoshiarpur	Mugowal	INDIA: Punjab, Hoshiarpur, Mugowal	31.5325 N 75.9070 E	JRX	Female	Cattle	2019-03-31
1552	BTH1887	Retrospective	N/A											Punjab	Hoshiarpur	Sakruli	INDIA: Punjab, Hoshiarpur, Sakruli	31.5325 N 75.9070 E	JRX	Female	Cattle	2019-03-31
1553	BTH1888	Retrospective	N/A											Punjab	Hoshiarpur	Khera	INDIA: Punjab, Hoshiarpur, Khera	31.5325 N 75.9070 E	JRX	Female	Cattle	2019-03-31
1554	BTH1889	Retrospective	N/A											Punjab	Hoshiarpur	Mugowal	INDIA: Punjab, Hoshiarpur, Mugowal	31.5325 N 75.9070 E	JRX	Female	Cattle	2019-03-31
1555	BTH1890	Retrospective	N/A											Punjab	SBS Nagar	Begampur	INDIA: Punjab, SBS Nagar, Begampur	31.1216 N 76.1386 E	JRX	Female	Cattle	2019-03-31
1556	BTH1891	Retrospective	N/A											Punjab	SBS Nagar	Malewal	INDIA: Punjab, SBS Nagar, Malewal	31.1216 N 76.1386 E	JRX	Female	Cattle	2019-03-31
1557	BTH1892	Retrospective	N/A											Punjab	SBS Nagar	Krimpur	INDIA: Punjab, SBS Nagar, Krimpur	31.1216 N 76.1386 E	JRX	Female	Cattle	2019-03-31
1558	BTH1893	Retrospective	N/A					Yes						Punjab	SBS Nagar	Jhandupur	INDIA: Punjab, SBS Nagar, Jhandupur	31.1216 N 76.1386 E	JRX	Female	Cattle	2019-03-31
1559	BTH1894	Retrospective	N/A											Punjab	SBS Nagar	Malewal	INDIA: Punjab, SBS Nagar, Malewal	31.1216 N 76.1386 E	JRX	Female	Cattle	2019-03-31
1560	BTH1895	Retrospective	N/A											Punjab	SBS Nagar	Mojowal Mazara	INDIA: Punjab, SBS Nagar, Mojowal Mazara	31.1216 N 76.1386 E	JRX	Female	Cattle	2019-03-31
1561	BTH1896	Retrospective	N/A											Punjab	SBS Nagar	Katwara kalan	INDIA: Punjab, SBS Nagar, Katwara kalan	31.1216 N 76.1386 E	JRX	Female	Cattle	2019-03-31
1562	BTH1897	Retrospective	N/A											Punjab	SBS Nagar	Hayatpur Jatta	INDIA: Punjab, SBS Nagar, Hayatpur Jatta	31.1216 N 76.1386 E	JRX	Female	Cattle	2019-03-31
1563	BTH1898	Retrospective	N/A											Punjab	SBS Nagar	Jeetpur	INDIA: Punjab, SBS Nagar, Jeetpur	31.1216 N 76.1386 E	JRX	Female	Cattle	2019-03-31
1564	BTH1899	Retrospective	N/A											Punjab	SBS Nagar	Krimpur	INDIA: Punjab, SBS Nagar, Krimpur	31.1216 N 76.1386 E	JRX	Female	Cattle	2019-03-31
1565	BTH1900	Retrospective	N/A											Punjab	SBS Nagar	Hayatpur Jatta	INDIA: Punjab, SBS Nagar, Hayatpur Jatta	31.1216 N 76.1386 E	JRX	Female	Cattle	2019-03-31
1566	BTH1901	Retrospective	N/A					Yes						Punjab	SBS Nagar	Mojowal Mazara	INDIA: Punjab, SBS Nagar, Mojowal Mazara	31.1216 N 76.1386 E	JRX	Female	Cattle	2019-03-31
1567	BTH1902	Retrospective	N/A					Yes						Punjab	SBS Nagar	Mojowal Mazara	INDIA: Punjab, SBS Nagar, Mojowal Mazara	31.1216 N 76.1386 E	JRX	Female	Cattle	2019-03-31
1568	BTH1903	Retrospective	N/A											Punjab	SBS Nagar	Krimpur	INDIA: Punjab, SBS Nagar, Krimpur	31.1216 N 76.1386 E	JRX	Female	Cattle	2019-03-31
1569	BTH1904	Retrospective	N/A											Punjab	SBS Nagar	Mojowal Mazara	INDIA: Punjab, SBS Nagar, Mojowal Mazara	31.1216 N 76.1386 E	JRX	Female	Cattle	2019-03-31
1570	BTH1905	Retrospective	N/A											Punjab	SBS Nagar	Krimpur	INDIA: Punjab, SBS Nagar, Krimpur	31.1216 N 76.1386 E	JRX	Female	Cattle	2019-03-31
1571	BTH1906	Retrospective	N/A											Punjab	SBS Nagar	Mojowal Mazara	INDIA: Punjab, SBS Nagar, Mojowal Mazara	31.1216 N 76.1386 E	JRX	Female	Cattle	2019-03-31
1572	BTH1907	Retrospective	N/A											Punjab	SBS Nagar	Hayatpur Jatta	INDIA: Punjab, SBS Nagar, Hayatpur Jatta	31.1216 N 76.1386 E	JRX	Female	Cattle	2019-03-31
1573	BTH1908	Retrospective	N/A											Punjab	SBS Nagar	Mojowal Mazara	INDIA: Punjab, SBS Nagar, Mojowal Mazara	31.1216 N 76.1386 E	JRX	Female	Cattle	2019-03-31
1574	BTH1909	Retrospective	N/A					Yes						Punjab	SBS Nagar	Churpur	INDIA: Punjab, SBS Nagar, Churpur	31.1216 N 76.1386 E	JRX	Female	Cattle	2019-03-31
1575	BTH1910	Retrospective	N/A											Punjab	SBS Nagar	Jeetpur	INDIA: Punjab, SBS Nagar, Jeetpur	31.1216 N 76.1386 E	JRX	Female	Cattle	2019-03-31
1576	BTH1911	Retrospective	N/A											Punjab	SBS Nagar	Begampur	INDIA: Punjab, SBS Nagar, Begampur	31.1216 N 76.1386 E	JRX	Female	Cattle	2019-03-31
1577	BTH1912	Retrospective	N/A											Punjab	SBS Nagar	Katwara kalan	INDIA: Punjab, SBS Nagar, Katwara kalan	31.1216 N 76.1386 E	JRX	Female	Cattle	2019-03-31
1578	BTH1913	Retrospective	N/A											Punjab	SBS Nagar	Mojowal Mazara	INDIA: Punjab, SBS Nagar, Mojowal Mazara	31.1216 N 76.1386 E	JRX	Female	Cattle	2019-03-31
1579	BTH1914	Retrospective	N/A											Punjab	SBS Nagar	Krimpur	INDIA: Punjab, SBS Nagar, Krimpur	31.1216 N 76.1386 E	JRX	Female	Cattle	2019-03-31
1580	BTH1915	Retrospective	N/A											Punjab	SBS Nagar	Jhandupur	INDIA: Punjab, SBS Nagar, Jhandupur	31.1216 N 76.1386 E	Sahiwal	Female	Cattle	2019-12-01
1581	BTH1917	Retrospective	N/A											Punjab	SBS Nagar	Bangabet	INDIA: Punjab, SBS Nagar, Bangabet	31.1216 N 76.1386 E	Sahiwal	Female	Cattle	2019-12-01
1582	BTH1918	Retrospective	N/A											Punjab	SBS Nagar	Kangabet	INDIA: Punjab, SBS Nagar, Kangabet	31.1216 N 76.1386 E	Sahiwal	Female	Cattle	2019-12-01
1583	BTH1919	Retrospective	N/A					Yes		Yes				Punjab	SBS Nagar	Kangabet	INDIA: Punjab, SBS Nagar, Kangabet	31.1216 N 76.1386 E	Sahiwal	Female	Cattle	2019-12-01
1584	BTH1921	Retrospective	N/A					Yes		Yes	Yes			Punjab	SBS Nagar	Auliaapur	INDIA: Punjab, SBS Nagar, Auliaapur	31.1216 N 76.1386 E	Sahiwal	Female	Cattle	2019-12-01
1585	BTH1922	Retrospective	N/A											Punjab	SBS Nagar	Jattpur	INDIA: Punjab, SBS Nagar, Jattpur	31.1216 N 76.1386 E	Sahiwal	Female	Cattle	2019-12-01
1586	BTH1923	Retrospective	N/A											Punjab	SBS Nagar	Bangabet	INDIA: Punjab, SBS Nagar, Bangabet	31.1216 N 76.1386 E	Sahiwal	Female	Cattle	2019-12-01
1587	BTH1924	Retrospective	N/A											Punjab	SBS Nagar	Manewal	INDIA: Punjab, SBS Nagar, Manewal	31.1216 N 76.1386 E	Sahiwal	Female	Cattle	2019-12-01
1588	BTH1925	Retrospective	N/A					Yes		Yes	Yes			Punjab	SBS Nagar	Manewal	INDIA: Punjab, SBS Nagar, Manewal	31.1216 N 76.1386 E	Sahiwal	Female	Cattle	2019-12-01
1589	BTH1926	Retrospective	N/A											Punjab	Fazilka	Ram kot	INDIA: Punjab, Fazilka, Ram kot	30.4020 N 74.0284 E	Sahiwal	Female	Cattle	2020-10-31
1590	BTH1927	Retrospective	N/A					Yes						Punjab	Fazilka	Dhilnganwali	INDIA: Punjab, Fazilka, Dhilnganwali	30.4020 N 74.0284 E	Sahiwal	Female	Cattle	2020-10-31
1591	BTH1928	Retrospective	N/A					Yes						Punjab	Fazilka	Dhilnganwali	INDIA: Punjab, Fazilka, Dhilnganwali	30.4020 N 74.0284 E	Sahiwal	Female	Cattle	2020-08-17
1592	BTH1929	Retrospective	N/A											Punjab	Fazilka	Beganwala	INDIA: Punjab, Fazilka, Beganwala	30.4020 N 74.0284 E	Sahiwal	Female	Cattle	2020-10-31
1593	BTH1930	Retrospective	N/A											Punjab	Fazilka	Dhilnganwali	INDIA: Punjab, Fazilka, Dhilnganwali	30.4020 N 74.0284 E	Sahiwal	Female	Cattle	2020-08-17
1594	BTH1931	Retrospective	N/A					Yes		Yes	Yes			Punjab	Fazilka	Beganwala	INDIA: Punjab, Fazilka, Beganwala	30.4020 N 74.0284 E	Sahiwal	Female	Cattle	2020-10-31
1595	BTH1932	Retrospective	N/A					Yes						Punjab	Fazilka	Jandwala Hanuwanta	INDIA: Punjab, Fazilka, Jandwala Hanuwanta	30.4020 N 74.0284 E	Sahiwal	Female	Cattle	2020-10-31
1596	BTH1933	Retrospective	N/A					Yes						Punjab	Fazilka	Dhilnganwali	INDIA: Punjab, Fazilka, Dhilnganwali	30.4020 N 74.0284 E	Sahiwal	Female	Cattle	2020-10-31
1597	BTH1934	Retrospective	N/A					Yes						Punjab	Fazilka	Hranwali	INDIA: Punjab, Fazilka, Hranwali	30.4020 N 74.0284 E	Sahiwal	Female	Cattle	2020-08-17
1598	BTH1936	Retrospective	N/A											Punjab	Fazilka	Dhilnganwali	INDIA: Punjab, Fazilka, Dhilnganwali	30.4020 N 74.0284 E	Sahiwal	Female	Cattle	2020-10-31
1599	BTH1937	Retrospective	N/A					Yes						Punjab	Fazilka	Dhilnganwali	INDIA: Punjab, Fazilka, Dhilnganwali	30.4020 N 74.0284 E	Sahiwal	Female	Cattle	2020-08-17
1600	BTH1939	Retrospective	N/A											Punjab	Fazilka	Azamwala	INDIA: Punjab, Fazilka, Azamwala	30.4020 N 74.0284 E	Sahiwal	Female	Cattle	2020-10-31
1601	BTH1940	Retrospective	N/A					Yes						Punjab	Fazilka	Dhilnganwali	INDIA: Punjab, Fazilka, Dhilnganwali	30.4020 N 74.0284 E	Sahiwal	Female	Cattle	2020-10-31
1602	BTH1941	Retrospective	N/A					Yes						Punjab	Fazilka	Dhilnganwali	INDIA: Punjab, Fazilka, Dhilnganwali	30.4020 N 74.0284 E	Sahiwal	Female	Cattle	2020-10-31
1603	BTH1942	Retrospective	N/A					Yes						Punjab	Fazilka	Dhilnganwali	INDIA: Punjab, Fazilka, Dhilnganwali	30.4020 N 74.0284 E	Sahiwal	Female	Cattle	2020-10-31
1604	BTH1943	Retrospective	N/A					Yes						Punjab	Fazilka	Dhilnganwali	INDIA: Punjab, Fazilka, Dhilnganwali	30.4020 N 74.0284 E	Sahiwal	Female	Cattle	2020-08-17
1605	BTH1945	Retrospective	N/A											Punjab	Fazilka	Dhilnganwali	INDIA: Punjab, Fazilka, Dhilnganwali	30.4020 N 74.0284 E	Sahiwal	Female	Cattle	2020-08-17
1606	BTH1946	Retrospective	N/A											Punjab	Fazilka	kallar khera	INDIA: Punjab, Fazilka, kallar khera	30.4020 N 74.0284 E	Sahiwal	Female	Cattle	2020-10-31
1607	BTH1947	Retrospective	N/A					Yes						Punjab	Fazilka	Kabul shsh khuban	INDIA: Punjab, Fazilka, Kabul shsh khuban	30.4020 N 74.0284 E	Sahiwal	Female	Cattle	2020-10-31
1608	BTH1948	Retrospective	N/A					Yes						Punjab	Fazilka	Kabul shsh khuban	INDIA: Punjab, Fazilka, Kabul shsh khuban	30.4020 N 74.0284 E	Sahiwal	Female	Cattle	2020-10-31
1609	BTH1949	Retrospective	N/A											Punjab	Fazilka	Dhilnganwali	INDIA: Punjab, Fazilka, Dhilnganwali	30.4020 N 74.0284 E	Sahiwal	Female	Cattle	2020-08-17
1610	BTH1950	Retrospective	N/A											Punjab	Fazilka	Hranwali	INDIA: Punjab, Fazilka, Hranwali	30.4020 N 74.0284 E	Sahiwal	Female	Cattle	2020-08-17
1611	BTH1951	Retrospective	N/A											Punjab	Fazilka	Hranwali	INDIA: Punjab, Fazilka, Hranwali	30.4020 N 74.0284 E	Sahiwal	Female	Cattle	2020-08-17
1612	BTH1952	Retrospective	N/A											Punjab	Fazilka	Dhilnganwali	INDIA: Punjab, Fazilka, Dhilnganwali	30.4020 N 74.0284 E	Sahiwal	Female	Cattle	2020-08-17
1613	BTH1953	Retrospective	N/A											Punjab	Fazilka	Dhilnganwali	INDIA: Punjab, Fazilka, Dhilnganwali	30.4020 N 74.0284 E	Sahiwal	Female	Cattle	2020-08-17
1614	BTH1954	Retrospective	N/A											Punjab	Fazilka	Hranwali	INDIA: Punjab, Fazilka, Hranwali	30.4020 N 74.0284 E	Sahiwal	Female	Cattle	2020-08-17
1615	BTH1955	Retrospective	N/A											Punjab	Fazilka	Dhilnganwali	INDIA: Punjab, Fazilka, Dhilnganwali	30.4020 N 74.0284 E	Sahiwal	Female	Cattle	2020-08-17
1616	BTH1956	Retrospective	N/A					Yes		Yes	Yes			Punjab	Fazilka	Dhilnganwali	INDIA: Punjab, Fazilka, Dhilnganwali	30.4020 N 74.0284 E	Sahiwal	Female	Cattle	2020-10-31
1617	BTH1958	Retrospective	N/A											Punjab	Fazilka	Dhilnganwali	INDIA: Punjab, Fazilka, Dhilnganwali	30.4020 N 74.0284 E	Sahiwal	Female	Cattle	2020-10-31
1618	BTH1959	Retrospective	N/A					Yes						Punjab	Fazilka	Dhilnganwali	INDIA: Punjab, Fazilka, Dhilnganwali	30.4020 N 74.0284 E	Sahiwal	Female	Cattle	2020-08-17
1619	BTH1960	Retrospective	N/A											Punjab	Fazilka	Dhilnganwali	INDIA: Punjab, Fazilka, Dhilnganwali	30.4020 N 74.0284 E	Sahiwal	Female	Cattle	2020-10-31
1620	BTH1961	Retrospective	N/A					Yes						Punjab	Fazilka	Hranwali	INDIA: Punjab, Fazilka, Hranwali	30.4020 N 74.0284 E	Sahiwal	Female	Cattle	2020-08-17
1621	BTH1962	Retrospective	N/A											Punjab	Fazilka	Dhilnganwali	INDIA: Punjab, Fazilka, Dhilnganwali	30.4020 N 74.0284 E	Sahiwal	Female	Cattle	2020-10-31
1622	BTH1963	Retrospective	N/A					Yes						Punjab	Fazilka	Dhilnganwali	INDIA: Punjab, Fazilka, Dhilnganwali	30.4020 N 74.0284 E	Sahiwal	Female	Cattle	2020-08-17
1623	BTH1964	Retrospective	N/A											Punjab	Fazilka	Dhilnganwali	INDIA: Punjab, Fazilka, Dhilnganwali	30.4020 N 74.0284 E	Sahiwal	Female	Cattle	2020-10-31
1624	BTH1965	Retrospective	N/A					Yes						Punjab	Fazilka	Dhilnganwali	INDIA: Punjab, Fazilka, Dhilnganwali	30.4020 N 74.0284 E	Sahiwal	Female	Cattle	2020-10-31
1625	BTH1966	Retrospective	N/A					Yes						Punjab	Fazilka	Dhilnganwali	INDIA: Punjab, Fazilka, Dhilnganwali	30.4020 N 74.0284 E	Sahiwal	Female	Cattle	2020-10-31
1626	BTH1967	Retrospective	N/A											Punjab	Fazilka	Hranwali	INDIA: Punjab, Fazilka, Hranwali	30.4020 N 74.0284 E	Sahiwal	Female	Cattle	2020-08-17
1627	BTH1968	Retrospective	N/A					Yes		Yes				Punjab	Fazilka	Dhilnganwali	INDIA: Punjab, Fazilka, Dhilnganwali	30.4020 N 74.0284 E	Sahiwal	Female	Cattle	2020-08-17
1628	BTH1969	Retrospective	N/A											Punjab	Fazilka	Azamwala	INDIA: Punjab, Fazilka, Azamwala	30.4020 N 74.0284 E	Sahiwal	Female	Cattle	2020-10-31
1629	BTH1970	Retrospective	N/A											Punjab	Fazilka	Hranwali	INDIA: Punjab, Fazilka, Hranwali	30.4020 N 74.0284 E	Sahiwal	Female	Cattle	2020-08-17
1630	BTH1971	Retrospective	N/A					Yes		Yes				Punjab	Fazilka	Hranwali	INDIA: Punjab, Fazilka, Hranwali	30.4020 N 74.0284 E	Sahiwal	Female	Cattle	2020-10-31
1631	BTH1972	Retrospective	N/A					Yes						Punjab	Fazilka	Dhilnganwali	INDIA: Punjab, Fazilka, Dhilnganwali	30.4020 N 74.0284 E	Sahiwal	Female	Cattle	2020-10-31
1632	BTH1973	Retrospective	N/A					Yes						Punjab	Fazilka	Dhilnganwali	INDIA: Punjab, Fazilka, Dhilnganwali	30.4020 N 74.0284 E	Sahiwal	Female	Cattle	2020-10-31
1633	BTH1974	Retrospective	N/A											Punjab	Fazilka	Bandiwala	INDIA: Punjab, Fazilka, Bandiwala	30.4020 N 74.0284 E	Sahiwal	Female	Cattle	2020-08-17
1634	BTH1975	Retrospective	N/A					Yes						Punjab	Fazilka	Dhilnganwali	INDIA: Punjab, Fazilka, Dhilnganwali	30.4020 N 74.0284 E	Sahiwal	Female	Cattle	2020-08-17
1635	BTH1976	Retrospective	N/A											Punjab	Fazilka	Dhilnganwali	INDIA: Punjab, Fazilka, Dhilnganwali	30.4020 N 74.0284 E	Sahiwal	Female	Cattle	2020-10-31
1636	BTH1977	Retrospective	N/A											Punjab	Fazilka	Dhilnganwali	INDIA: Punjab, Fazilka, Dhilnganwali	30.4020 N 74.0284 E	Sahiwal	Female	Cattle	2020-08-17
1637	BTH1978	Retrospective	N/A											Punjab	Fazilka	Dhilnganwali	INDIA: Punjab, Fazilka, Dhilnganwali	30.4020 N 74.0284 E	Sahiwal	Female	Cattle	2020-10-31
1638	BTH1979	Retrospective	N/A											Punjab	Fazilka	Dhilnganwali	INDIA: Punjab, Fazilka, Dhilnganwali	30.4020 N 74.0284 E	Sahiwal	Female	Cattle	2020-10-31
1639	BTH1980	Retrospective	N/A											Punjab	Fazilka	Dhilnganwali	INDIA: Punjab, Fazilka, Dhilnganwali	30.4020 N 74.0284 E	Sahiwal	Female	Cattle	2020-10-31
1640	BTH1981	Retrospective	N/A					Yes						Punjab	Fazilka	Bandiwala	INDIA: Punjab, Fazilka, Bandiwala	30.4020 N 74.0284 E	Sahiwal	Female	Cattle	2020-08-17
1641	BTH1982	Retrospective	N/A											Punjab	Fazilka	Dhilnganwali	INDIA: Punjab, Fazilka, Dhilnganwali	30.4020 N 74.0284 E	Sahiwal	Female	Cattle	2020-08-17
1642	BTH1983	Retrospective	N/A					Yes		Yes	Yes			Punjab	Fazilka	Dhilnganwali	INDIA: Punjab, Fazilka, Dhilnganwali	30.4020 N 74.0284 E	Sahiwal	Female	Cattle	2020-08-17
1643	BTH1984	Retrospective	N/A											Punjab	Fazilka	Dhilnganwali	INDIA: Punjab, Fazilka, Dhilnganwali	30.4020 N 74.0284 E	Sahiwal	Female	Cattle	2020-08-17
1644	BTH1986	Retrospective	N/A					Yes						Punjab	Fazilka	Dhilnganwali	INDIA: Punjab, Fazilka, Dhilnganwali	30.4020 N 74.0284 E	Sahiwal	Female	Cattle	2020-10-31
1645	BTH1987	Retrospective	N/A											Punjab	Fazilka	Dhilnganwali	INDIA: Punjab, Fazilka, Dhilnganwali	30.4020 N 74.0284 E	Sahiwal	Female	Cattle	2020-10-31
1646	BTH1988	Retrospective	N/A					Yes						Punjab	Fazilka	Hranwali	INDIA: Punjab, Fazilka, Hranwali	30.4020 N 74.0284 E	Sahiwal	Female	Cattle	2020-08-17
1647	BTH1989	Retrospective	N/A					Yes						Punjab	Fazilka	Dhilnganwali	INDIA: Punjab, Fazilka, Dhilnganwali	30.4020 N 74.0284 E	Sahiwal	Female	Cattle	2020-08-17
1648	BTH1990	Retrospective	N/A											Punjab	Fazilka	Jandwalan Hanuwanta	INDIA: Punjab, Fazilka, Jandwalan Hanuwanta	30.4020 N 74.0284 E	Sahiwal	Female	Cattle	2020-08-17
1649	BTH1991	Retrospective	N/A											Punjab	Fazilka	Dhilnganwali	INDIA: Punjab, Fazilka, Dhilnganwali	30.4020 N 74.0284 E	Sahiwal	Female	Cattle	2020-10-31
1650	BTH1992	Retrospective	N/A											Punjab	Fazilka	Dhilnganwali	INDIA: Punjab, Fazilka, Dhilnganwali	30.4020 N 74.0284 E	Sahiwal	Female	Cattle	2020-10-31
1651	BTH1993	Retrospective	N/A					Yes						Punjab	Fazilka	Kabul shsh khuban	INDIA: Punjab, Fazilka, Kabul shsh khuban	30.4020 N 74.0284 E	Sahiwal	Female	Cattle	2020-08-17
1652	BTH1994	Retrospective	N/A					Yes						Punjab	Fazilka	Dhilnganwali	INDIA: Punjab, Fazilka, Dhilnganwali	30.4020 N 74.0284 E	Sahiwal	Female	Cattle	2020-10-31
1653	BTH1995	Retrospective	N/A											Punjab	Fazilka	Hranwali	INDIA: Punjab, Fazilka, Hranwali	30.4020 N 74.0284 E	Sahiwal	Female	Cattle	2020-08-17
1654	BTH1996	Retrospective	N/A											Punjab	Fazilka	Hranwali	INDIA: Punjab, Fazilka, Hranwali	30.4020 N 74.0284 E	Sahiwal	Female	Cattle	2020-08-17
1655	BTH1997	Retrospective	N/A					Yes						Punjab	Fazilka	Shergarh	INDIA: Punjab, Fazilka, Shergarh	30.4020 N 74.0284 E	Sahiwal	Female	Cattle	2020-10-31
1656	BTH1998	Retrospective	N/A					Yes						Punjab	Fazilka	Dhilnganwali	INDIA: Punjab, Fazilka, Dhilnganwali	30.4020 N 74.0284 E	Sahiwal	Female	Cattle	2020-10-31
1657	BTH1999	Retrospective	N/A					Yes						Punjab	Fazilka	Dhilnganwali	INDIA: Punjab, Fazilka, Dhilnganwali	30.4020 N 74.0284 E	Sahiwal	Female	Cattle	2020-10-31
1658	BTH2000	Retrospective	N/A					Yes						Punjab	Fazilka	Dhilnganwali	INDIA: Punjab, Fazilka, Dhilnganwali	30.4020 N 74.0284 E	Sahiwal	Female	Cattle	2020-08-17
1659	BTH2001	Retrospective	N/A											Punjab	Fazilka	Dhilnganwali	INDIA: Punjab, Fazilka, Dhilnganwali	30.4020 N 74.0284 E	Sahiwal	Female	Cattle	2020-10-31
1660	BTH2002	Retrospective	N/A					Yes						Punjab	Fazilka	Dhilnganwali	INDIA: Punjab, Fazilka, Dhilnganwali	30.4020 N 74.0284 E	Sahiwal	Female	Cattle	2020-08-17
1661	BTH2003	Retrospective	N/A					Yes						Punjab	Fazilka	Dhilnganwali	INDIA: Punjab, Fazilka, Dhilnganwali	30.4020 N 74.0284 E	Sahiwal	Female	Cattle	2020-10-31
1662	BTH2004	Retrospective	N/A											Punjab	Fazilka	Hranwali	INDIA: Punjab, Fazilka, Hranwali	30.4020 N 74.0284 E	Sahiwal	Female	Cattle	2020-08-17
1663	BTH2005	Retrospective	N/A					Yes						Punjab	Fazilka	Dhilnganwali	INDIA: Punjab, Fazilka, Dhilnganwali	30.4020 N 74.0284 E	Sahiwal	Female	Cattle	2020-10-31
1664	BTH2006	Retrospective	N/A											Punjab	Fazilka	Dhilnganwali	INDIA: Punjab, Fazilka, Dhilnganwali	30.4020 N 74.0284 E	Sahiwal	Female	Cattle	2020-08-17
1665	BTH2007	Retrospective	N/A					Yes						Punjab	Fazilka	Kabul shsh khuban	INDIA: Punjab, Fazilka, Kabul shsh khuban	30.4020 N 74.0284 E	Sahiwal	Female	Cattle	2020-10-31
1666	BTH2008	Retrospective	N/A											Punjab	Fazilka	Hranwali	INDIA: Punjab, Fazilka, Hranwali	30.4020 N 74.0284 E	Sahiwal	Female	Cattle	2020-08-17
1667	BTH2009	Retrospective	N/A											Punjab	Fazilka	Dhilnganwali	INDIA: Punjab, Fazilka, Dhilnganwali	30.4020 N 74.0284 E	Sahiwal	Female	Cattle	2020-10-31
1668	BTH2010	Retrospective	N/A											Punjab	Fazilka	Kabul shsh	INDIA: Punjab, Fazilka, Kabul shsh	30.4020 N 74.0284 E	Sahiwal	Female	Cattle	2020-08-17
1669	BTH2011	Retrospective	N/A					Yes						Punjab	Fazilka	Hranwali	INDIA: Punjab, Fazilka, Hranwali	30.4020 N 74.0284 E	Sahiwal	Female	Cattle	2020-08-17
1670	BTH2012	Retrospective	N/A											Punjab	Fazilka	Shergarh	INDIA: Punjab, Fazilka, Shergarh	30.4020 N 74.0284 E	Sahiwal	Female	Cattle	2020-10-31
1671	BTH2013	Retrospective	N/A											Punjab	Fazilka	Dhilnganwali	INDIA: Punjab, Fazilka, Dhilnganwali	30.4020 N 74.0284 E	Sahiwal	Female	Cattle	2020-10-31
1672	BTH2014	Retrospective	N/A											Punjab	Fazilka	Hranwali	INDIA: Punjab, Fazilka, Hranwali	30.4020 N 74.0284 E	Sahiwal	Female	Cattle	2020-08-17
1673	BTH2015	Retrospective	N/A											Punjab	Fazilka	Dhilnganwali	INDIA: Punjab, Fazilka, Dhilnganwali	30.4020 N 74.0284 E	Sahiwal	Female	Cattle	2020-10-31
1674	BTH2016	Retrospective	N/A					Yes						Punjab	Fazilka	Dhilnganwali	INDIA: Punjab, Fazilka, Dhilnganwali	30.4020 N 74.0284 E	Sahiwal	Female	Cattle	2020-08-17
1675	BTH2017	Retrospective	N/A					Yes						Punjab	Fazilka	Dhilnganwali	INDIA: Punjab, Fazilka, Dhilnganwali	30.4020 N 74.0284 E	Sahiwal	Female	Cattle	2020-10-31
1676	BTH2018	Retrospective	N/A					Yes						Punjab	Fazilka	Dhilnganwali	INDIA: Punjab, Fazilka, Dhilnganwali	30.4020 N 74.0284 E	Sahiwal	Female	Cattle	2020-08-17
1677	BTH2019	Retrospective	N/A					Yes						Punjab	Fazilka	Dhilnganwali	INDIA: Punjab, Fazilka, Dhilnganwali	30.4020 N 74.0284 E	Sahiwal	Female	Cattle	2020-08-17
1678	BTH2020	Retrospective	N/A											Punjab	Fazilka	Dhilnganwali	INDIA: Punjab, Fazilka, Dhilnganwali	30.4020 N 74.0284 E	Sahiwal	Female	Cattle	2020-10-31
1679	BTH2021	Retrospective	N/A											Punjab	Fazilka	Dhilnganwali	INDIA: Punjab, Fazilka, Dhilnganwali	30.4020 N 74.0284 E	Sahiwal	Female	Cattle	2020-08-17
1680	BTH2022	Retrospective	N/A											Punjab	Fazilka	Dhilnganwali	INDIA: Punjab, Fazilka, Dhilnganwali	30.4020 N 74.0284 E	Sahiwal	Female	Cattle	2020-08-17
1681	BTH2023	Retrospective	N/A											Punjab	Fazilka	Dhilnganwali	INDIA: Punjab, Fazilka, Dhilnganwali	30.4020 N 74.0284 E	Sahiwal	Female	Cattle	2020-08-17
1682	BTH2024	Retrospective	N/A					Yes						Punjab	Fazilka	Dhilnganwali	INDIA: Punjab, Fazilka, Dhilnganwali	30.4020 N 74.0284 E	Sahiwal	Female	Cattle	2020-10-31
1683	BTH2025	Retrospective	N/A					Yes						Punjab	Fazilka	Hranwali	INDIA: Punjab, Fazilka, Hranwali	30.4020 N 74.0284 E	Sahiwal	Female	Cattle	2020-10-31
1684	BTH2026	Retrospective	N/A					Yes						Punjab	Fazilka	Dhilnganwali	INDIA: Punjab, Fazilka, Dhilnganwali	30.4020 N 74.0284 E	Sahiwal	Female	Cattle	2020-08-17
1685	BTH2027	Retrospective	N/A											Punjab	Fazilka	Dhilnganwali	INDIA: Punjab, Fazilka, Dhilnganwali	30.4020 N 74.0284 E	Sahiwal	Female	Cattle	2020-10-31
1686	BTH2028	Retrospective	N/A											Punjab	Fazilka	Dhilnganwali	INDIA: Punjab, Fazilka, Dhilnganwali	30.4020 N 74.0284 E	Sahiwal	Female	Cattle	2020-10-31
1687	BTH2029	Retrospective	N/A											Uttar Pradesh	Fazilka	Jagdishpur	INDIA: Uttar Pradesh, Fazilka, Jagdishpur	30.4020 N 74.0284 E	Sahiwal	Female	Cattle	2020-10-31
1688	BTH2031	Retrospective	N/A											Punjab	Fazilka	Hranwali	INDIA: Punjab, Fazilka, Hranwali	30.4020 N 74.0284 E	Sahiwal	Female	Cattle	2020-10-31
1689	BTH2032	Retrospective	N/A					Yes						Punjab	Fazilka	Dhilnganwali	INDIA: Punjab, Fazilka, Dhilnganwali	30.4020 N 74.0284 E	Sahiwal	Female	Cattle	2020-08-17
1690	BTH2033	Retrospective	N/A					Yes						Punjab	Fazilka	Hranwali	INDIA: Punjab, Fazilka, Hranwali	30.4020 N 74.0284 E	Sahiwal	Female	Cattle	2020-08-17
1691	BTH2034	Retrospective	N/A					Yes						Punjab	Fazilka	Dhilnganwali	INDIA: Punjab, Fazilka, Dhilnganwali	30.4020 N 74.0284 E	Sahiwal	Female	Cattle	2020-10-31
1692	BTH2035	Retrospective	N/A											Punjab	Fazilka	Dhilnganwali	INDIA: Punjab, Fazilka, Dhilnganwali	30.4020 N 74.0284 E	Sahiwal	Female	Cattle	2020-10-31
1693	BTH2036	Retrospective	N/A											Punjab	Fazilka	Hranwali	INDIA: Punjab, Fazilka, Hranwali	30.4020 N 74.0284 E	Sahiwal	Female	Cattle	2020-08-17
1694	BTH2037	Retrospective	N/A											Punjab	Fazilka	Dhilnganwali	INDIA: Punjab, Fazilka, Dhilnganwali	30.4020 N 74.0284 E	Sahiwal	Female	Cattle	2020-08-17
1695	BTH2038	Retrospective	N/A					Yes						Punjab	Fazilka	Dhilnganwali	INDIA: Punjab, Fazilka, Dhilnganwali	30.4020 N 74.0284 E	Sahiwal	Female	Cattle	2020-08-17
1696	BTH2039	Retrospective	N/A					Yes						Punjab	Fazilka	Dhilnganwali	INDIA: Punjab, Fazilka, Dhilnganwali	30.4020 N 74.0284 E	Sahiwal	Female	Cattle	2020-10-31
1697	BTH2040	Retrospective	N/A											Punjab	Fazilka	Dhilnganwali	INDIA: Punjab, Fazilka, Dhilnganwali	30.4020 N 74.0284 E	Sahiwal	Female	Cattle	2020-08-17
1698	BTH2041	Retrospective	N/A											Punjab	Fazilka	Hranwali	INDIA: Punjab, Fazilka, Hranwali	30.4020 N 74.0284 E	Sahiwal	Female	Cattle	2020-08-17
1699	BTH2042	Retrospective	N/A					Yes						Punjab	Fazilka	Dhilnganwali	INDIA: Punjab, Fazilka, Dhilnganwali	30.4020 N 74.0284 E	Sahiwal	Female	Cattle	2020-08-17
1700	BTH2043	Retrospective	N/A											Punjab	Fazilka	Dhilnganwali	INDIA: Punjab, Fazilka, Dhilnganwali	30.4020 N 74.0284 E	Sahiwal	Female	Cattle	2020-08-17
1701	BTH2044	Retrospective	N/A											Punjab	Fazilka	Hranwali	INDIA: Punjab, Fazilka, Hranwali	30.4020 N 74.0284 E	Sahiwal	Female	Cattle	2020-08-17
1702	BTH2045	Retrospective	N/A											Punjab	Fazilka	Dhilnganwali	INDIA: Punjab, Fazilka, Dhilnganwali	30.4020 N 74.0284 E	Sahiwal	Female	Cattle	2020-10-31
1703	BTH2046	Retrospective	N/A											Punjab	Fazilka	Dhilnganwali	INDIA: Punjab, Fazilka, Dhilnganwali	30.4020 N 74.0284 E	Sahiwal	Female	Cattle	2020-08-17
1704	BTH2047	Retrospective	N/A					Yes						Punjab	Fazilka	Jandwalan Hanuwanta	INDIA: Punjab, Fazilka, Jandwalan Hanuwanta	30.4020 N 74.0284 E	Sahiwal	Female	Cattle	2020-08-17
1705	BTH2065	Retrospective	N/A											Bihar	Fazilka	Mathura	INDIA: Bihar, Fazilka, Mathura	30.4020 N 74.0284 E	HFX	Female	Cattle	2018-08-27
1706	BTH2066	Retrospective	N/A											Bihar	Vaishali	Mathura	INDIA: Bihar, Vaishali, Mathura	25.8667 N 85.0500 E	HFX	Female	Cattle	2018-08-27
1707	BTH2067	Retrospective	N/A					Yes		Yes	Yes			Bihar	Vaishali	Daudnagar Ghat Road	INDIA: Bihar, Vaishali, Daudnagar Ghat Road	25.8667 N 85.0500 E	HFX	Female	Cattle	2018-08-27
1708	BTH2068	Retrospective	N/A					Yes		Yes	Yes			Bihar	Vaishali	Mathura	INDIA: Bihar, Vaishali, Mathura	25.8667 N 85.0500 E	HFX	Female	Cattle	2018-08-27
1709	BTH2069	Retrospective	N/A					Yes		Yes	Yes			Bihar	Vaishali	Mathura	INDIA: Bihar, Vaishali, Mathura	25.8667 N 85.0500 E	HFX	Female	Cattle	2018-08-27
1710	BTH2070	Retrospective	N/A					Yes		Yes	Yes			Bihar	Vaishali	Mathura	INDIA: Bihar, Vaishali, Mathura	25.8667 N 85.0500 E	HFX	Female	Cattle	2018-08-27
1711	BTH2071	Retrospective	N/A					Yes		Yes	Yes			Bihar	Vaishali	Mathura	INDIA: Bihar, Vaishali, Mathura	25.8667 N 85.0500 E	HFX	Female	Cattle	2018-08-27
1712	BTH2072	Retrospective	N/A					Yes		Yes	Yes			Bihar	Vaishali	Mathura	INDIA: Bihar, Vaishali, Mathura	25.8667 N 85.0500 E	HFX	Female	Cattle	2018-08-27
1713	BTH2073	Retrospective	N/A					Yes		Yes	Yes			Bihar	Buxar	Chakki	INDIA: Bihar, Buxar, Chakki	25.5647 N 84.0069 E	HFX	Female	Cattle	2018-09-26
1714	BTH2074	Retrospective	N/A					Yes		Yes	Yes			Bihar	Buxar	Chakki	INDIA: Bihar, Buxar, Chakki	25.5647 N 84.0069 E	HFX	Female	Cattle	2018-09-26
1715	BTH2075	Retrospective	N/A					Yes		Yes	Yes			Bihar	Buxar	Chakki	INDIA: Bihar, Buxar, Chakki	25.5647 N 84.0069 E	HFX	Female	Cattle	2018-09-26
1716	BTH2076	Retrospective	N/A					Yes		Yes	Yes			Bihar	Buxar	Chakki	INDIA: Bihar, Buxar, Chakki	25.5647 N 84.0069 E	HFX	Female	Cattle	2018-09-26
1717	BTH2077	Retrospective	N/A					Yes		Yes	Yes			Bihar	Arrah	Charghat	INDIA: Bihar, Arrah, Charghat	25.5560 N 84.6638 E	HFX	Female	Cattle	2018-09-26
1718	BTH2078	Retrospective	N/A					Yes		Yes	Yes			Bihar	Buxar	Chakki	INDIA: Bihar, Buxar, Chakki	25.5647 N 84.0069 E	HFX	Female	Cattle	2018-09-26
1719	BTH2079	Retrospective	N/A					Yes		Yes	Yes			Bihar	Vaishali	Mathura	INDIA: Bihar, Vaishali, Mathura	25.8667 N 85.0500 E	HFX	Female	Cattle	2018-09-26
1720	BTH2080	Retrospective	N/A					Yes		Yes	Yes			Bihar	Vaishali	Kutubpur	INDIA: Bihar, Vaishali, Kutubpur	25.8667 N 85.0500 E	HFX	Female	Cattle	2018-09-26
1721	BTH2081	Retrospective	N/A					Yes		Yes	Yes			Bihar	Vaishali	Mathura	INDIA: Bihar, Vaishali, Mathura	25.8667 N 85.0500 E	HFX	Female	Cattle	2018-09-26
1722	BTH2082	Retrospective	N/A					Yes		Yes	Yes			Bihar	Vaishali	Mathura	INDIA: Bihar, Vaishali, Mathura	25.8667 N 85.0500 E	HFX	Female	Cattle	2018-09-26
1723	BTH2083	Retrospective	N/A					Yes		Yes	Yes			Bihar	Vaishali	Mail	INDIA: Bihar, Vaishali, Mail	25.8667 N 85.0500 E	HFX	Female	Cattle	2018-09-26
1724	BTH2084	Retrospective	N/A					Yes		Yes	Yes			Bihar	Vaishali	Mail	INDIA: Bihar, Vaishali, Mail	25.8667 N 85.0500 E	HFX	Female	Cattle	2018-09-26
1725	BTH2085	Retrospective	N/A					Yes		Yes	Yes			Bihar	Buxar	Chakki	INDIA: Bihar, Buxar, Chakki	25.5647 N 84.0069 E	HFX	Female	Cattle	2018-09-26
1726	BTH2086	Retrospective	N/A					Yes		Yes	Yes			Bihar	Buxar	Chakki	INDIA: Bihar, Buxar, Chakki	25.5647 N 84.0069 E	HFX	Female	Cattle	2018-09-26
1727	BTH2087	Retrospective	N/A											Bihar	Vaishali	Bidupur dih	INDIA: Bihar, Vaishali, Bidupur dih	25.8667 N 85.0500 E	HFX	Female	Cattle	2018-09-26
1728	BTH2088	Retrospective	N/A					Yes		Yes				Bihar	Buxar	Chakki	INDIA: Bihar, Buxar, Chakki	25.5647 N 84.0069 E	HFX	Female	Cattle	2018-09-26
1729	BTH2089	Retrospective	N/A					Yes		Yes	Yes			Bihar	Vaishali	Mail	INDIA: Bihar, Vaishali, Mail	25.8667 N 85.0500 E	HFX	Female	Cattle	2018-09-26
1730	BTH2090	Retrospective	N/A					Yes		Yes	Yes			Bihar	Vaishali	Mail	INDIA: Bihar, Vaishali, Mail	25.8667 N 85.0500 E	HFX	Female	Cattle	2018-09-26
1731	BTH2091	Retrospective	N/A					Yes		Yes	Yes			Bihar	Arrah	Teghra	INDIA: Bihar, Arrah, Teghra	25.5560 N 84.6638 E	HFX	Female	Cattle	2018-09-30
1732	BTH2092	Retrospective	N/A					Yes		Yes	Yes			Bihar	Buxar	Chakki	INDIA: Bihar, Buxar, Chakki	25.5647 N 84.0069 E	HFX	Female	Cattle	2018-09-30
1733	BTH2093	Retrospective	N/A					Yes		Yes	Yes			Bihar	Buxar	Chakki	INDIA: Bihar, Buxar, Chakki	25.5647 N 84.0069 E	HFX	Female	Cattle	2018-09-30
1734	BTH2094	Retrospective	N/A					Yes		Yes	Yes			Bihar	Buxar	Chakki	INDIA: Bihar, Buxar, Chakki	25.5647 N 84.0069 E	HFX	Female	Cattle	2018-09-30
1735	BTH2095	Retrospective	N/A					Yes		Yes	Yes			Bihar	Arrah	Bhakura	INDIA: Bihar, Arrah, Bhakura	25.5560 N 84.6638 E	HFX	Female	Cattle	2018-09-30
1736	BTH2096	Retrospective	N/A					Yes		Yes	Yes			Bihar	Saran	Alli pur, Chhapra	INDIA: Bihar, Saran, Alli pur, Chhapra	25.7794 N 84.7458 E	HFX	Female	Cattle	2018-09-30
1737	BTH2097	Retrospective	N/A					Yes		Yes	Yes			Bihar	Vaishali	Bidupur dih	INDIA: Bihar, Vaishali, Bidupur dih	25.8667 N 85.0500 E	HFX	Female	Cattle	2018-09-30
1738	BTH2098	Retrospective	N/A					Yes		Yes				Bihar	Vaishali	Khilwat	INDIA: Bihar, Vaishali, Khilwat	25.8667 N 85.0500 E	HFX	Female	Cattle	2018-09-30
1739	BTH2099	Retrospective	N/A					Yes		Yes	Yes			Bihar	Vaishali	Bidupur dih	INDIA: Bihar, Vaishali, Bidupur dih	25.8667 N 85.0500 E	HFX	Female	Cattle	2018-09-30
1740	BTH2100	Retrospective	N/A					Yes		Yes	Yes			Bihar	Arrah	Bhakura	INDIA: Bihar, Arrah, Bhakura	25.5560 N 84.6638 E	HFX	Female	Cattle	2018-05-12
1741	BTH2101	Retrospective	N/A					Yes						Bihar	Arrah	Gundi	INDIA: Bihar, Arrah, Gundi	25.5560 N 84.6638 E	HFX	Female	Cattle	2018-05-12
1742	BTH2102	Retrospective	N/A					Yes						Bihar	Arrah	Udwantnagar	INDIA: Bihar, Arrah, Udwantnagar	25.5560 N 84.6638 E	HFX	Female	Cattle	2018-05-12
1743	BTH2103	Retrospective	N/A					Yes						Bihar	Arrah	Udwantnagar	INDIA: Bihar, Arrah, Udwantnagar	25.5560 N 84.6638 E	HFX	Female	Cattle	2018-05-12
1744	BTH2104	Retrospective	N/A					Yes						Bihar	Vaishali	Bidupur dih	INDIA: Bihar, Vaishali, Bidupur dih	25.8667 N 85.0500 E	HFX	Female	Cattle	2018-05-12
1745	BTH2105	Retrospective	N/A					Yes						Bihar	Vaishali	Bidupur dih	INDIA: Bihar, Vaishali, Bidupur dih	25.8667 N 85.0500 E	HFX	Female	Cattle	2018-05-12
1746	BTH2106	Retrospective	N/A					Yes						Bihar	Vaishali	Bidupur Bazar	INDIA: Bihar, Vaishali, Bidupur Bazar	25.8667 N 85.0500 E	HFX	Female	Cattle	2018-05-12
1747	BTH2107	Retrospective	N/A					Yes						Bihar	Vaishali	Daudnagar	INDIA: Bihar, Vaishali, Daudnagar	25.8667 N 85.0500 E	HFX	Female	Cattle	2018-05-12
1748	BTH2108	Retrospective	N/A					Yes						Bihar	Vaishali	Mail	INDIA: Bihar, Vaishali, Mail	25.8667 N 85.0500 E	HFX	Female	Cattle	2018-05-12
1749	BTH2109	Retrospective	N/A					Yes						Bihar	Vaishali	Khilwat	INDIA: Bihar, Vaishali, Khilwat	25.8667 N 85.0500 E	HFX	Female	Cattle	2018-05-12
1750	BTH2110	Retrospective	N/A					Yes						Bihar	Vaishali	Bidupur Bazar	INDIA: Bihar, Vaishali, Bidupur Bazar	25.8667 N 85.0500 E	HFX	Female	Cattle	2018-05-12
1751	BTH2111	Retrospective	N/A					Yes						Bihar	Vaishali	Khilwat	INDIA: Bihar, Vaishali, Khilwat	25.8667 N 85.0500 E	HFX	Female	Cattle	2018-05-12
1752	BTH2112	Retrospective	N/A					Yes						Bihar	Vaishali	Bidupur dih	INDIA: Bihar, Vaishali, Bidupur dih	25.8667 N 85.0500 E	HFX	Female	Cattle	2018-05-12
1753	BTH2114	Retrospective	N/A					Yes						Bihar	Saran	Alli pur, Chhapra	INDIA: Bihar, Saran, Alli pur, Chhapra	25.7794 N 84.7458 E	HFX	Female	Cattle	2018-05-12
1754	BTH2115	Retrospective	N/A					Yes						Bihar	Arrah	Sandor	INDIA: Bihar, Arrah, Sandor	25.5560 N 84.6638 E	HFX	Female	Cattle	2018-05-12
1755	BTH2116	Retrospective	N/A					Yes						Bihar	Arrah	Khawaspur	INDIA: Bihar, Arrah, Khawaspur	25.5560 N 84.6638 E	HFX	Female	Cattle	2018-05-12
1756	BTH2117	Retrospective	N/A					Yes						Bihar	Arrah	Sandor	INDIA: Bihar, Arrah, Sandor	25.5560 N 84.6638 E	HFX	Female	Cattle	2018-05-12
1757	BTH2118	Retrospective	N/A					Yes						Bihar	Arrah	Jadopur	INDIA: Bihar, Arrah, Jadopur	25.5560 N 84.6638 E	HFX	Female	Cattle	2018-05-12
1758	BTH2119	Retrospective	N/A					Yes						Bihar	Buxar	Pratap sagar	INDIA: Bihar, Buxar, Pratap sagar	25.5647 N 84.0069 E	HFX	Female	Cattle	2018-05-12
1759	BTH2120	Retrospective	N/A					Yes						Bihar	Buxar	Pratap sagar	INDIA: Bihar, Buxar, Pratap sagar	25.5647 N 84.0069 E	HFX	Female	Cattle	2018-05-12
1760	BTH2121	Retrospective	N/A					Yes						Bihar	Buxar	Pratap sagar	INDIA: Bihar, Buxar, Pratap sagar	25.5647 N 84.0069 E	HFX	Female	Cattle	2018-05-12
1761	BTH2128	Retrospective	N/A					Yes						Bihar	Arrah	Bhakura	INDIA: Bihar, Arrah, Bhakura	25.5560 N 84.6638 E	HFX	Female	Cattle	2018-05-12
1762	BTH2129	Retrospective	N/A					Yes						Bihar	Saran	Sherpur, Chhapra	INDIA: Bihar, Saran, Sherpur, Chhapra	25.7794 N 84.7458 E	HFX	Female	Cattle	2018-08-27
1763	BTH2130	Retrospective	N/A					Yes						Bihar	Buxar	Chotka Rajpur	INDIA: Bihar, Buxar, Chotka Rajpur	25.5647 N 84.0069 E	HFX	Female	Cattle	2018-08-27
1764	BTH2131	Retrospective	N/A					Yes						Bihar	Saran	Shyale pur, Chhapra	INDIA: Bihar, Saran, Shyale pur, Chhapra	25.7794 N 84.7458 E	HFX	Female	Cattle	2018-08-27
1765	BTH2132	Retrospective	N/A					Yes						Bihar	Arrah	Bhakura	INDIA: Bihar, Arrah, Bhakura	25.5560 N 84.6638 E	HFX	Female	Cattle	2018-09-26
1766	BTH2133	Retrospective	N/A					Yes						Bihar	Arrah	Gundi	INDIA: Bihar, Arrah, Gundi	25.5560 N 84.6638 E	HFX	Female	Cattle	2018-09-26
1767	BTH2134	Retrospective	N/A					Yes						Bihar	Arrah	Bhakura	INDIA: Bihar, Arrah, Bhakura	25.5560 N 84.6638 E	HFX	Female	Cattle	2018-09-26
1768	BTH2135	Retrospective	N/A					Yes						Bihar	Arrah	Harigav	INDIA: Bihar, Arrah, Harigav	25.5560 N 84.6638 E	HFX	Female	Cattle	2018-09-30
1769	BTH2136	Retrospective	N/A					Yes						Bihar	Arrah	Bhakura	INDIA: Bihar, Arrah, Bhakura	25.5560 N 84.6638 E	HFX	Female	Cattle	2018-09-30
1770	BTH2137	Retrospective	N/A					Yes						Bihar	Saran	Alli pur, Chhapra	INDIA: Bihar, Saran, Alli pur, Chhapra	25.7794 N 84.7458 E	HFX	Female	Cattle	2018-09-30
1771	BTH2138	Retrospective	N/A					Yes						Bihar	Buxar	Simri khairapati	INDIA: Bihar, Buxar, Simri khairapati	25.5647 N 84.0069 E	HFX	Female	Cattle	2018-09-30
1772	BTH2139	Retrospective	N/A					Yes						Bihar	Buxar	Rajawali Dera	INDIA: Bihar, Buxar, Rajawali Dera	25.5647 N 84.0069 E	HFX	Female	Cattle	2018-09-30
1773	BTH2140	Retrospective	N/A					Yes						Bihar	Buxar	Simri dudhipati	INDIA: Bihar, Buxar, Simri dudhipati	25.5647 N 84.0069 E	HFX	Female	Cattle	2018-09-30
1774	BTH2141	Retrospective	N/A					Yes						Bihar	Buxar	Khandara	INDIA: Bihar, Buxar, Khandara	25.5647 N 84.0069 E	HFX	Female	Cattle	2018-09-30
1775	BTH2142	Retrospective	N/A					Yes						Bihar	Buxar	Saihar	INDIA: Bihar, Buxar, Saihar	25.5647 N 84.0069 E	HFX	Female	Cattle	2018-09-30
1776	BTH2143	Retrospective	N/A					Yes						Bihar	Buxar	Simri dudhipati	INDIA: Bihar, Buxar, Simri dudhipati	25.5647 N 84.0069 E	HFX	Female	Cattle	2018-09-30
1777	BTH2144	Retrospective	N/A					Yes						Bihar	Buxar	Saihar	INDIA: Bihar, Buxar, Saihar	25.5647 N 84.0069 E	HFX	Female	Cattle	2018-09-30
1778	BTH2145	Retrospective	N/A					Yes						Bihar	Buxar	Akauna	INDIA: Bihar, Buxar, Akauna	25.5647 N 84.0069 E	HFX	Female	Cattle	2018-09-30
1779	BTH2146	Retrospective	N/A					Yes						Bihar	Buxar	Rajawali Dera	INDIA: Bihar, Buxar, Rajawali Dera	25.5647 N 84.0069 E	HFX	Female	Cattle	2018-09-30
1780	BTH2147	Retrospective	N/A					Yes						Bihar	Buxar	Simri dudhipati	INDIA: Bihar, Buxar, Simri dudhipati	25.5647 N 84.0069 E	HFX	Female	Cattle	2018-09-30
1781	BTH2148	Retrospective	N/A					Yes						Bihar	Buxar	Rajawali Dera	INDIA: Bihar, Buxar, Rajawali Dera	25.5647 N 84.0069 E	HFX	Female	Cattle	2018-09-30
1782	BTH2149	Retrospective	N/A					Yes						Bihar	Buxar	kharhatar	INDIA: Bihar, Buxar, kharhatar	25.5647 N 84.0069 E	HFX	Female	Cattle	2018-09-30
1783	BTH2150	Retrospective	N/A					Yes						Bihar	Arrah	Gundi	INDIA: Bihar, Arrah, Gundi	25.5560 N 84.6638 E	HFX	Female	Cattle	2018-05-12
1784	BTH2152	Retrospective	N/A					Yes						Bihar	Arrah	Godhana road	INDIA: Bihar, Arrah, Godhana road	25.5560 N 84.6638 E	HFX	Female	Cattle	2018-05-12
1785	BTH2153	Retrospective	N/A					Yes						Bihar	Saran	Shyale pur, Chhapra	INDIA: Bihar, Saran, Shyale pur, Chhapra	25.7794 N 84.7458 E	HFX	Female	Cattle	2018-05-12
1786	BTH2154	Retrospective	N/A					Yes						Bihar	Buxar	Chakki	INDIA: Bihar, Buxar, Chakki	25.5647 N 84.0069 E	HFX	Female	Cattle	2018-09-26
1787	BTH2155	Retrospective	N/A					Yes						Bihar	Arrah	Gundi	INDIA: Bihar, Arrah, Gundi	25.5560 N 84.6638 E	HFX	Female	Cattle	2018-09-30
1788	BTH2158	Retrospective	N/A											Bihar	Arrah	Gundi	INDIA: Bihar, Arrah, Gundi	25.5560 N 84.6638 E	HFX	Female	Cattle	2018-05-12
1789	BTH2159	Retrospective	N/A					Yes						Bihar	Buxar	Bhola dera	INDIA: Bihar, Buxar, Bhola dera	25.5647 N 84.0069 E	HFX	Female	Cattle	2018-05-12
1790	BTH2160	Retrospective	N/A					Yes						Bihar	Buxar	Simri dudhipati	INDIA: Bihar, Buxar, Simri dudhipati	25.5647 N 84.0069 E	HFX	Female	Cattle	2018-05-12
1791	BTH2162	Retrospective	N/A					Yes						Bihar	Buxar	Chakki	INDIA: Bihar, Buxar, Chakki	25.5647 N 84.0069 E	HFX	Female	Cattle	2018-09-26
1792	BTH2163	Retrospective	N/A					Yes						Bihar	Buxar	Akauna	INDIA: Bihar, Buxar, Akauna	25.5647 N 84.0069 E	HFX	Female	Cattle	2018-09-30
1793	BTH2164	Retrospective	N/A					Yes						Bihar	Buxar	Chotka Rajpur	INDIA: Bihar, Buxar, Chotka Rajpur	25.5647 N 84.0069 E	HFX	Female	Cattle	2018-09-30
1794	BTH2165	Retrospective	N/A					Yes						Bihar	Arrah	Barkalauhar	INDIA: Bihar, Arrah, Barkalauhar	25.5560 N 84.6638 E	HFX	Female	Cattle	2018-05-12
1795	BTH2166	Retrospective	N/A					Yes						Bihar	Arrah	Gundi	INDIA: Bihar, Arrah, Gundi	25.5560 N 84.6638 E	HFX	Female	Cattle	2018-05-12
1796	BTH2167	Retrospective	N/A					Yes						Bihar	Buxar	SIMRI	INDIA: Bihar, Buxar, SIMRI	25.5647 N 84.0069 E	HFX	Female	Cattle	2018-05-12
1797	BTH2168	Retrospective	N/A					Yes						Bihar	Buxar	Simri dudhipati	INDIA: Bihar, Buxar, Simri dudhipati	25.5647 N 84.0069 E	HFX	Female	Cattle	2018-05-12
1798	BTH2170	Retrospective	N/A					Yes						Bihar	Saran	Gharutola, Chhapra	INDIA: Bihar, Saran, Gharutola, Chhapra	25.7794 N 84.7458 E	HFX	Female	Cattle	2019-04-19
1799	BTH2177	Retrospective	N/A					Yes		Yes	Yes			Bihar	Buxar	Dakshin tola dumraon	INDIA: Bihar, Buxar, Dakshin tola dumraon	25.5647 N 84.0069 E	JRX	Female	Cattle	2018-09-26
1800	BTH2178	Retrospective	N/A					Yes		Yes	Yes			Bihar	Arrah	Bhakura	INDIA: Bihar, Arrah, Bhakura	25.5560 N 84.6638 E	JRX	Female	Cattle	2018-09-26
